# Supplementary material for: 6-[3-(2,4-Dimethyl­anilino)-2-hydroxy­prop­oxy]-1,8-dihydr­oxy-3-methyl-9,10-dihydro­anthracene-9,10-dione
Source: Acta Crystallogr Sect E Struct Rep Online. 2009 Jan 23;65(Pt 2):o367. doi: 10.1107/S1600536809002347 (PMC2968285; doi:10.1107/S1600536809002347)
Supplement: Supplementary file 1 [file e-65-0o367-sup1.cif]

##############################################################################
###                                                                        ###
###        Electronic paper (Acta Crystallographica Section E)             ###
###                                                                        ###
##############################################################################
#                                                                            #
# This CIF contains the data in a paper accepted for publication in Acta     #
# Crystallographica Section E. It conforms to the requirements of Notes      #
# for Authors for Section E, and has been peer reviewed under the auspices   #
# of the IUCr Commission on Journals.                                        #
#                                                                            #
# Full details of the Crystallographic Information File format               #
# are given in the paper "The Crystallographic Information File (CIF):       #
# a New Standard Archive File for Crystallography" by S. R. Hall, F. H.      #
# Allen and I. D. Brown [Acta Cryst. (1991), A47, 655-685].                  #
#                                                                            #
# The current version of the core CIF dictionary is obtainable from          #
# ftp://ftp.iucr.org/pub/cif_core.dic. The current version number is 2.4.    #
#                                                                            #
# Software is freely available for graphical display of the structure(s) in  #
# this CIF.  For information consult the CIF home page http://www.iucr.org/  #
# cif/home.html                                                              #
#                                                                            #
# This file may be used for bona fide research purposes within the           #
# scientific community so long as proper attribution is given to the journal # 
# article from which it was obtained.                                        #
#                                                                            #
##############################################################################
                                             
data_I
_audit_creation_method     SHELXL97
_chemical_name_systematic
;
6-[3-(2,4-Dimethylanilino)-2-hydroxypropoxy]-1,8-dihydroxy-3-methyl-9,10-
dihydroanthracene-9,10-dione
;
_chemical_name_common
;
;
_chemical_formula_moiety     'C26 H25 N O6'
_chemical_formula_sum     'C26 H25 N O6'
_chemical_formula_iupac     'C26 H25 N O6'
_chemical_formula_weight     447.47
_chemical_melting_point     ?
_chemical_melting_point_gt     469
_chemical_melting_point_lt     470
_symmetry_cell_setting     monoclinic
_symmetry_space_group_name_H-M     'P 21/c'
_symmetry_space_group_name_Hall     '-P 2ybc'
loop_
    _symmetry_equiv_pos_as_xyz
    'x, y, z'
    '-x, y+1/2, -z+1/2'
    '-x, -y, -z'
    'x, -y-1/2, z-1/2'
_cell_length_a     5.0668(3)
_cell_length_b     29.7496(17)
_cell_length_c     14.2201(8)
_cell_angle_alpha     90.00
_cell_angle_beta     90.530(4)
_cell_angle_gamma     90.00
_cell_volume     2143.4(2)
_cell_formula_units_Z     4
_cell_measurement_reflns_used     1559
_cell_measurement_theta_min     2.50
_cell_measurement_theta_max     19.53
_cell_measurement_temperature     295(2)
_exptl_crystal_description     plate
_exptl_crystal_colour     yellow
_exptl_crystal_size_max     0.32
_exptl_crystal_size_mid     0.14
_exptl_crystal_size_min     0.04
_exptl_crystal_density_diffrn     1.387
_exptl_crystal_density_meas     ?
_exptl_crystal_density_method     'not measured'
_exptl_crystal_F_000     944
_exptl_absorpt_coefficient_mu     0.099
_exptl_absorpt_correction_type     multi-scan
_exptl_absorpt_process_details     '(SADABS; Bruker,2005)'
_exptl_absorpt_correction_T_min     0.969
_exptl_absorpt_correction_T_max     0.996
_exptl_special_details
;
;
_diffrn_ambient_temperature     295(2)
_diffrn_radiation_type     MoK\a
_diffrn_radiation_wavelength     0.71073
_diffrn_radiation_source     'fine-focus sealed tube'
_diffrn_radiation_monochromator     graphite
_diffrn_measurement_device_type     'Bruker APEXII CCD area-detector'
_diffrn_measurement_method     '\f and \w'
_diffrn_detector_area_resol_mean     ?
_diffrn_reflns_number     17905
_diffrn_reflns_av_R_equivalents     0.0718
_diffrn_reflns_av_sigmaI/netI     0.1113
_diffrn_reflns_theta_min     0.68
_diffrn_reflns_theta_max     27.57
_diffrn_reflns_theta_full     27.57
_diffrn_measured_fraction_theta_max     0.995
_diffrn_measured_fraction_theta_full     0.995
_diffrn_reflns_limit_h_min     -5
_diffrn_reflns_limit_h_max     6
_diffrn_reflns_limit_k_min     -38
_diffrn_reflns_limit_k_max     30
_diffrn_reflns_limit_l_min     -13
_diffrn_reflns_limit_l_max     18
_diffrn_standards_number     0
_diffrn_standards_interval_count     .
_diffrn_standards_interval_time     .
_diffrn_standards_decay_%     ?
_refine_special_details
;
Refinement of <i>F</i>^2^ against ALL reflections. The weighted <i>R</i>-factor
<i>wR</i> and goodness of fit <i>S</i> are based on <i>F</i>^2^, conventional
<i>R</i>-factors <i>R</i> are based on <i>F</i>, with <i>F</i> set to zero for
negative <i>F</i>^2^. The threshold expression of <i>F</i>^2^ >
\s(<i>F</i>^2^) is used only for calculating <i>R</i>-factors(gt) <i>etc</i>.
and is not relevant to the choice of reflections for refinement.
<i>R</i>-factors based on <i>F</i>^2^ are statistically about twice as large
as those based on <i>F</i>, and <i>R</i>- factors based on ALL data will be
even larger.
;
_reflns_number_total     4939
_reflns_number_gt     2028
_reflns_threshold_expression     I>2\s(I)
_refine_ls_structure_factor_coef     Fsqd
_refine_ls_matrix_type     full
_refine_ls_R_factor_all     0.1958
_refine_ls_R_factor_gt     0.0717
_refine_ls_wR_factor_gt     0.1783
_refine_ls_wR_factor_ref     0.2323
_refine_ls_goodness_of_fit_ref     0.992
_refine_ls_restrained_S_all     0.993
_refine_ls_number_reflns     4939
_refine_ls_number_parameters     305
_refine_ls_number_restraints     1
_refine_ls_hydrogen_treatment     constr
_refine_ls_weighting_scheme     calc
_refine_ls_weighting_details
                 'calc w = 1/[\s^2^(Fo^2^)+(0.11P)^2^] where P=(Fo^2^+2Fc^2^)/3'
_atom_sites_solution_hydrogens     geom
_atom_sites_solution_primary     direct
_atom_sites_solution_secondary     difmap
_refine_ls_shift/su_max     0.001
_refine_ls_shift/su_mean     0.000
_refine_diff_density_max     0.654
_refine_diff_density_min     -0.279
_refine_ls_extinction_method     none
_refine_ls_extinction_coef     ?
loop_
    _atom_type_symbol
    _atom_type_description
    _atom_type_scat_dispersion_real
    _atom_type_scat_dispersion_imag
    _atom_type_scat_source
    'C' 'C' 0.0033 0.0016
                         'International Tables Vol C Tables 4.2.6.8 and 6.1.1.4'
    'H' 'H' 0.0000 0.0000
                         'International Tables Vol C Tables 4.2.6.8 and 6.1.1.4'
    'N' 'N' 0.0061 0.0033
                         'International Tables Vol C Tables 4.2.6.8 and 6.1.1.4'
    'O' 'O' 0.0106 0.0060
                         'International Tables Vol C Tables 4.2.6.8 and 6.1.1.4'
_computing_data_collection     'APEX2 (Bruker, 2005)'
_computing_cell_refinement     'SAINT (Bruker, 2005)'
_computing_data_reduction     'SAINT (Bruker, 2005)'
_computing_structure_solution     'SIR97 (Altomare <i>et al.</i>,  1999)'
_computing_structure_refinement     'SHELXL97 (Sheldrick, 2008)'
_computing_molecular_graphics     'SHELXTL (Sheldrick, 2008)'
_computing_publication_material     'WinGX (Farrugia, 1999)'
loop_
    _atom_site_type_symbol
    _atom_site_label
    _atom_site_fract_x
    _atom_site_fract_y
    _atom_site_fract_z
    _atom_site_U_iso_or_equiv
    _atom_site_adp_type
    _atom_site_calc_flag
    _atom_site_refinement_flags
    _atom_site_occupancy
    _atom_site_disorder_assembly
    _atom_site_disorder_group
    C C1 -1.0367(9) 1.13766(15) 0.5591(3) 0.0676(13) Uani d . 1 . .
    H H2D -1.1427 1.1638 0.5469 0.101 Uiso calc R 1 . .
    H H1B -0.9129 1.1440 0.6088 0.101 Uiso calc R 1 . .
    H H1C -1.1484 1.1132 0.5774 0.101 Uiso calc R 1 . .
    C C2 -0.8902(8) 1.12513(13) 0.4719(3) 0.0524(10) Uani d . 1 . .
    C C3 -0.9564(8) 1.14342(13) 0.3858(3) 0.0600(11) Uani d . 1 . .
    H H3 -1.0914 1.1645 0.3824 0.072 Uiso calc R 1 . .
    C C4 -0.8269(8) 1.13118(13) 0.3037(3) 0.0535(11) Uani d . 1 . .
    C C5 -0.6234(7) 1.09890(12) 0.3064(2) 0.0454(9) Uani d . 1 . .
    C C6 -0.5564(7) 1.08053(12) 0.3954(2) 0.0431(9) Uani d . 1 . .
    C C7 -0.6889(7) 1.09336(13) 0.4748(3) 0.0507(10) Uani d . 1 . .
    H H7 -0.6426 1.0804 0.5322 0.061 Uiso calc R 1 . .
    C C8 -0.4926(7) 1.08413(12) 0.2218(3) 0.0453(10) Uani d . 1 . .
    C C9 -0.2884(7) 1.05060(12) 0.2275(2) 0.0431(9) Uani d . 1 . .
    C C10 -0.2116(7) 1.03164(12) 0.3150(2) 0.0409(9) Uani d . 1 . .
    C C11 -0.3414(7) 1.04653(13) 0.4030(3) 0.0461(10) Uani d . 1 . .
    C C12 -0.1578(8) 1.03526(13) 0.1470(2) 0.0497(10) Uani d . 1 . .
    C C13 0.0369(8) 1.00294(13) 0.1525(3) 0.0516(10) Uani d . 1 . .
    H H13 0.1215 0.9933 0.0983 0.062 Uiso calc R 1 . .
    C C14 0.1057(7) 0.98486(12) 0.2389(3) 0.0457(9) Uani d . 1 . .
    C C15 -0.0191(7) 0.99984(12) 0.3210(2) 0.0448(9) Uani d . 1 . .
    H H15 0.0298 0.9881 0.3792 0.054 Uiso calc R 1 . .
    C C16 0.4139(8) 0.93266(13) 0.1716(3) 0.0549(11) Uani d . 1 . .
    H H16A 0.5121 0.9552 0.1370 0.066 Uiso calc R 1 . .
    H H16B 0.2815 0.9198 0.1300 0.066 Uiso calc R 1 . .
    C C17 0.5967(8) 0.89666(13) 0.2081(3) 0.0526(10) Uani d U 1 . .
    H H17 0.7291 0.9111 0.2487 0.063 Uiso calc R 1 . .
    C C18 0.7400(8) 0.87514(14) 0.1259(3) 0.0536(11) Uani d . 1 . .
    H H18A 0.6129 0.8624 0.0820 0.064 Uiso calc R 1 . .
    H H18B 0.8421 0.8977 0.0930 0.064 Uiso calc R 1 . .
    C C19 1.0724(7) 0.81541(12) 0.1014(3) 0.0465(10) Uani d . 1 . .
    C C20 1.1235(8) 0.82906(14) 0.0102(3) 0.0530(10) Uani d . 1 . .
    H H20 1.0373 0.8541 -0.0145 0.064 Uiso calc R 1 . .
    C C21 1.3044(8) 0.80537(15) -0.0453(3) 0.0572(11) Uani d . 1 . .
    H H21 1.3358 0.8149 -0.1064 0.069 Uiso calc R 1 . .
    C C22 1.4366(8) 0.76818(15) -0.0109(3) 0.0561(11) Uani d . 1 . .
    C C23 1.6400(9) 0.74387(17) -0.0682(3) 0.0833(15) Uani d . 1 . .
    H H23A 1.7896 0.7367 -0.0290 0.125 Uiso calc R 1 . .
    H H23B 1.6951 0.7627 -0.1192 0.125 Uiso calc R 1 . .
    H H23C 1.5650 0.7166 -0.0929 0.125 Uiso calc R 1 . .
    C C24 1.3773(8) 0.75469(13) 0.0789(3) 0.0596(12) Uani d . 1 . .
    H H24 1.4617 0.7293 0.1025 0.072 Uiso calc R 1 . .
    C C25 1.1997(8) 0.77663(13) 0.1365(3) 0.0521(10) Uani d . 1 . .
    C C26 1.1395(11) 0.76031(16) 0.2335(3) 0.0799(15) Uani d . 1 . .
    H H26A 1.1720 0.7840 0.2779 0.120 Uiso calc R 1 . .
    H H26B 1.2503 0.7351 0.2483 0.120 Uiso calc R 1 . .
    H H26C 0.9577 0.7514 0.2364 0.120 Uiso calc R 1 . .
    N N1 0.9123(7) 0.84036(11) 0.1610(2) 0.0588(9) Uani d . 1 . .
    H H1E 0.9165 0.8349 0.2204 0.071 Uiso calc R 1 . .
    O O1 -0.9091(7) 1.15045(11) 0.2223(2) 0.0767(9) Uani d . 1 . .
    H H1D -0.8354 1.1383 0.1779 0.115 Uiso calc R 1 . .
    O O2 -0.5598(6) 1.10083(9) 0.14266(17) 0.0608(8) Uani d . 1 . .
    O O3 -0.2174(6) 1.05188(11) 0.06045(18) 0.0716(9) Uani d . 1 . .
    H H3A -0.3365 1.0704 0.0648 0.107 Uiso calc R 1 . .
    O O4 -0.2717(6) 1.03226(10) 0.47874(18) 0.0662(9) Uani d . 1 . .
    O O5 0.2908(5) 0.95260(9) 0.25280(17) 0.0572(8) Uani d . 1 . .
    O O6 0.4665(6) 0.86440(11) 0.2613(2) 0.0766(9) Uani d U 1 . .
    H H6 0.3221 0.8590 0.2372 0.115 Uiso calc R 1 . .
loop_
    _atom_site_aniso_label
    _atom_site_aniso_U_11
    _atom_site_aniso_U_22
    _atom_site_aniso_U_33
    _atom_site_aniso_U_12
    _atom_site_aniso_U_13
    _atom_site_aniso_U_23
    C1 0.072(3) 0.069(3) 0.062(3) 0.006(2) 0.010(2) -0.009(2)
    C2 0.053(3) 0.053(3) 0.051(3) 0.000(2) 0.003(2) -0.006(2)
    C3 0.065(3) 0.050(3) 0.066(3) 0.016(2) 0.008(2) -0.004(2)
    C4 0.063(3) 0.045(2) 0.052(3) 0.005(2) -0.001(2) 0.0046(19)
    C5 0.047(2) 0.043(2) 0.047(2) 0.0015(19) -0.0015(18) 0.0008(18)
    C6 0.046(2) 0.046(2) 0.038(2) -0.0011(18) -0.0002(17) -0.0030(17)
    C7 0.055(2) 0.056(3) 0.040(2) 0.000(2) 0.0018(19) 0.0014(18)
    C8 0.051(2) 0.041(2) 0.045(2) -0.0038(19) 0.0000(18) 0.0027(18)
    C9 0.051(2) 0.038(2) 0.040(2) -0.0008(18) 0.0012(18) 0.0020(17)
    C10 0.043(2) 0.039(2) 0.041(2) -0.0025(18) 0.0010(17) 0.0015(17)
    C11 0.044(2) 0.052(2) 0.042(2) 0.0003(19) -0.0010(18) 0.0057(19)
    C12 0.061(3) 0.050(2) 0.038(2) 0.002(2) 0.0015(19) 0.0049(18)
    C13 0.060(3) 0.055(3) 0.040(2) 0.004(2) 0.0061(19) -0.0042(19)
    C14 0.049(2) 0.042(2) 0.046(2) 0.002(2) -0.0009(18) 0.0017(18)
    C15 0.050(2) 0.047(2) 0.037(2) 0.0029(19) -0.0004(17) 0.0010(17)
    C16 0.053(2) 0.056(3) 0.055(3) 0.005(2) 0.006(2) -0.006(2)
    C17 0.053(2) 0.048(2) 0.057(2) 0.004(2) 0.011(2) -0.0007(19)
    C18 0.050(2) 0.057(3) 0.053(3) 0.005(2) 0.001(2) -0.0040(19)
    C19 0.049(2) 0.046(2) 0.045(2) -0.0026(19) 0.0024(18) -0.0039(18)
    C20 0.055(2) 0.055(3) 0.049(2) 0.001(2) 0.004(2) 0.0003(19)
    C21 0.063(3) 0.066(3) 0.042(2) -0.005(2) 0.011(2) -0.006(2)
    C22 0.050(2) 0.058(3) 0.060(3) -0.002(2) 0.008(2) -0.009(2)
    C23 0.071(3) 0.081(4) 0.099(4) 0.008(3) 0.020(3) -0.015(3)
    C24 0.064(3) 0.040(2) 0.074(3) 0.005(2) 0.000(2) -0.003(2)
    C25 0.062(3) 0.042(2) 0.052(2) -0.002(2) 0.000(2) 0.0045(19)
    C26 0.118(4) 0.062(3) 0.059(3) 0.002(3) 0.005(3) 0.014(2)
    N1 0.073(2) 0.064(2) 0.0389(18) 0.015(2) 0.0049(17) -0.0037(16)
    O1 0.094(2) 0.077(2) 0.0592(19) 0.0371(19) -0.0034(18) 0.0122(17)
    O2 0.080(2) 0.0632(19) 0.0397(16) 0.0175(16) -0.0012(14) 0.0092(13)
    O3 0.096(3) 0.081(2) 0.0376(16) 0.0287(18) 0.0062(15) 0.0095(14)
    O4 0.078(2) 0.082(2) 0.0380(16) 0.0233(16) 0.0002(14) 0.0067(15)
    O5 0.0615(18) 0.0604(18) 0.0498(16) 0.0191(15) 0.0021(14) -0.0034(13)
    O6 0.080(2) 0.078(2) 0.072(2) -0.0034(18) 0.0101(17) 0.0016(17)
_geom_special_details
;
All e.s.d.'s (except the e.s.d. in the dihedral angle between two l.s. planes)
are estimated using the full covariance matrix. The cell e.s.d.'s are taken
into account individually in the estimation of e.s.d.'s in distances, angles
and torsion angles; correlations between e.s.d.'s in cell parameters are only
used when they are defined by crystal symmetry. An approximate (isotropic)
treatment of cell e.s.d.'s is used for estimating e.s.d.'s involving l.s.
planes.
;
loop_
    _geom_bond_atom_site_label_1
    _geom_bond_atom_site_label_2
    _geom_bond_site_symmetry_2
    _geom_bond_distance
    _geom_bond_publ_flag
    C1 C2 . 1.498(5) ?
    C1 H2D . 0.96 ?
    C1 H1B . 0.96 ?
    C1 H1C . 0.96 ?
    C2 C3 . 1.378(5) ?
    C2 C7 . 1.391(5) ?
    C3 C4 . 1.393(5) ?
    C3 H3 . 0.93 ?
    C4 O1 . 1.353(4) ?
    C4 C5 . 1.409(5) ?
    C5 C6 . 1.416(5) ?
    C5 C8 . 1.448(5) ?
    C6 C7 . 1.373(5) ?
    C6 C11 . 1.490(5) ?
    C7 H7 . 0.93 ?
    C8 O2 . 1.274(4) ?
    C8 C9 . 1.439(5) ?
    C9 C12 . 1.403(5) ?
    C9 C10 . 1.417(5) ?
    C10 C15 . 1.361(5) ?
    C10 C11 . 1.487(5) ?
    C11 O4 . 1.207(4) ?
    C12 O3 . 1.358(4) ?
    C12 C13 . 1.379(5) ?
    C13 C14 . 1.384(5) ?
    C13 H13 . 0.93 ?
    C14 O5 . 1.355(4) ?
    C14 C15 . 1.405(5) ?
    C15 H15 . 0.93 ?
    C16 O5 . 1.445(4) ?
    C16 C17 . 1.505(5) ?
    C16 H16A . 0.97 ?
    C16 H16B . 0.97 ?
    C17 O6 . 1.392(5) ?
    C17 C18 . 1.523(5) ?
    C17 H17 . 0.98 ?
    C18 N1 . 1.440(5) ?
    C18 H18A . 0.97 ?
    C18 H18B . 0.97 ?
    C19 C20 . 1.385(5) ?
    C19 N1 . 1.393(5) ?
    C19 C25 . 1.411(5) ?
    C20 C21 . 1.404(5) ?
    C20 H20 . 0.93 ?
    C21 C22 . 1.380(6) ?
    C21 H21 . 0.93 ?
    C22 C24 . 1.375(5) ?
    C22 C23 . 1.505(6) ?
    C23 H23A . 0.96 ?
    C23 H23B . 0.96 ?
    C23 H23C . 0.96 ?
    C24 C25 . 1.385(5) ?
    C24 H24 . 0.93 ?
    C25 C26 . 1.496(5) ?
    C26 H26A . 0.96 ?
    C26 H26B . 0.96 ?
    C26 H26C . 0.96 ?
    N1 H1E . 0.86 ?
    O1 H1D . 0.82 ?
    O3 H3A . 0.82 ?
    O6 H6 . 0.82 ?
loop_
    _geom_angle_atom_site_label_1
    _geom_angle_atom_site_label_2
    _geom_angle_atom_site_label_3
    _geom_angle_site_symmetry_1
    _geom_angle_site_symmetry_3
    _geom_angle
    _geom_angle_publ_flag
    C2 C1 H2D . . 109.5 ?
    C2 C1 H1B . . 109.5 ?
    H2D C1 H1B . . 109.5 ?
    C2 C1 H1C . . 109.5 ?
    H2D C1 H1C . . 109.5 ?
    H1B C1 H1C . . 109.5 ?
    C3 C2 C7 . . 117.8(4) ?
    C3 C2 C1 . . 121.2(4) ?
    C7 C2 C1 . . 120.9(4) ?
    C2 C3 C4 . . 121.9(4) ?
    C2 C3 H3 . . 119.0 ?
    C4 C3 H3 . . 119.0 ?
    O1 C4 C3 . . 117.5(4) ?
    O1 C4 C5 . . 122.1(4) ?
    C3 C4 C5 . . 120.3(4) ?
    C4 C5 C6 . . 117.2(3) ?
    C4 C5 C8 . . 121.6(3) ?
    C6 C5 C8 . . 121.2(3) ?
    C7 C6 C5 . . 120.8(4) ?
    C7 C6 C11 . . 119.4(3) ?
    C5 C6 C11 . . 119.7(3) ?
    C6 C7 C2 . . 121.9(4) ?
    C6 C7 H7 . . 119.1 ?
    C2 C7 H7 . . 119.1 ?
    O2 C8 C9 . . 120.4(3) ?
    O2 C8 C5 . . 119.7(3) ?
    C9 C8 C5 . . 119.9(3) ?
    C12 C9 C10 . . 117.3(3) ?
    C12 C9 C8 . . 121.6(3) ?
    C10 C9 C8 . . 121.1(3) ?
    C15 C10 C9 . . 121.5(3) ?
    C15 C10 C11 . . 118.4(3) ?
    C9 C10 C11 . . 120.1(3) ?
    O4 C11 C10 . . 121.2(3) ?
    O4 C11 C6 . . 120.7(3) ?
    C10 C11 C6 . . 118.0(3) ?
    O3 C12 C13 . . 117.2(3) ?
    O3 C12 C9 . . 121.2(3) ?
    C13 C12 C9 . . 121.6(3) ?
    C12 C13 C14 . . 119.7(3) ?
    C12 C13 H13 . . 120.2 ?
    C14 C13 H13 . . 120.2 ?
    O5 C14 C13 . . 125.0(3) ?
    O5 C14 C15 . . 114.8(3) ?
    C13 C14 C15 . . 120.2(3) ?
    C10 C15 C14 . . 119.7(3) ?
    C10 C15 H15 . . 120.1 ?
    C14 C15 H15 . . 120.1 ?
    O5 C16 C17 . . 106.6(3) ?
    O5 C16 H16A . . 110.4 ?
    C17 C16 H16A . . 110.4 ?
    O5 C16 H16B . . 110.4 ?
    C17 C16 H16B . . 110.4 ?
    H16A C16 H16B . . 108.6 ?
    O6 C17 C16 . . 112.6(3) ?
    O6 C17 C18 . . 111.0(3) ?
    C16 C17 C18 . . 109.3(3) ?
    O6 C17 H17 . . 107.9 ?
    C16 C17 H17 . . 107.9 ?
    C18 C17 H17 . . 107.9 ?
    N1 C18 C17 . . 109.1(3) ?
    N1 C18 H18A . . 109.9 ?
    C17 C18 H18A . . 109.9 ?
    N1 C18 H18B . . 109.9 ?
    C17 C18 H18B . . 109.9 ?
    H18A C18 H18B . . 108.3 ?
    C20 C19 N1 . . 121.9(4) ?
    C20 C19 C25 . . 118.8(4) ?
    N1 C19 C25 . . 119.2(3) ?
    C19 C20 C21 . . 120.5(4) ?
    C19 C20 H20 . . 119.8 ?
    C21 C20 H20 . . 119.8 ?
    C22 C21 C20 . . 121.4(4) ?
    C22 C21 H21 . . 119.3 ?
    C20 C21 H21 . . 119.3 ?
    C24 C22 C21 . . 117.0(4) ?
    C24 C22 C23 . . 121.3(4) ?
    C21 C22 C23 . . 121.8(4) ?
    C22 C23 H23A . . 109.5 ?
    C22 C23 H23B . . 109.5 ?
    H23A C23 H23B . . 109.5 ?
    C22 C23 H23C . . 109.5 ?
    H23A C23 H23C . . 109.5 ?
    H23B C23 H23C . . 109.5 ?
    C22 C24 C25 . . 124.0(4) ?
    C22 C24 H24 . . 118.0 ?
    C25 C24 H24 . . 118.0 ?
    C24 C25 C19 . . 118.3(4) ?
    C24 C25 C26 . . 122.0(4) ?
    C19 C25 C26 . . 119.7(4) ?
    C25 C26 H26A . . 109.5 ?
    C25 C26 H26B . . 109.5 ?
    H26A C26 H26B . . 109.5 ?
    C25 C26 H26C . . 109.5 ?
    H26A C26 H26C . . 109.5 ?
    H26B C26 H26C . . 109.5 ?
    C19 N1 C18 . . 121.8(3) ?
    C19 N1 H1E . . 119.1 ?
    C18 N1 H1E . . 119.1 ?
    C4 O1 H1D . . 109.5 ?
    C12 O3 H3A . . 109.5 ?
    C14 O5 C16 . . 118.5(3) ?
    C17 O6 H6 . . 109.5 ?
loop_
    _geom_torsion_atom_site_label_1
    _geom_torsion_atom_site_label_2
    _geom_torsion_atom_site_label_3
    _geom_torsion_atom_site_label_4
    _geom_torsion_site_symmetry_1
    _geom_torsion_site_symmetry_2
    _geom_torsion_site_symmetry_3
    _geom_torsion_site_symmetry_4
    _geom_torsion
    _geom_torsion_publ_flag
    C7 C2 C3 C4 . . . . -0.5(6) ?
    C1 C2 C3 C4 . . . . -178.2(4) ?
    C2 C3 C4 O1 . . . . 178.9(4) ?
    C2 C3 C4 C5 . . . . 0.7(6) ?
    O1 C4 C5 C6 . . . . -179.1(4) ?
    C3 C4 C5 C6 . . . . -0.9(6) ?
    O1 C4 C5 C8 . . . . -0.8(6) ?
    C3 C4 C5 C8 . . . . 177.4(4) ?
    C4 C5 C6 C7 . . . . 1.1(5) ?
    C8 C5 C6 C7 . . . . -177.3(3) ?
    C4 C5 C6 C11 . . . . -179.5(3) ?
    C8 C5 C6 C11 . . . . 2.1(5) ?
    C5 C6 C7 C2 . . . . -0.9(6) ?
    C11 C6 C7 C2 . . . . 179.6(3) ?
    C3 C2 C7 C6 . . . . 0.6(6) ?
    C1 C2 C7 C6 . . . . 178.3(4) ?
    C4 C5 C8 O2 . . . . 0.7(6) ?
    C6 C5 C8 O2 . . . . 179.0(3) ?
    C4 C5 C8 C9 . . . . -179.1(3) ?
    C6 C5 C8 C9 . . . . -0.8(5) ?
    O2 C8 C9 C12 . . . . -0.1(5) ?
    C5 C8 C9 C12 . . . . 179.7(3) ?
    O2 C8 C9 C10 . . . . -179.9(3) ?
    C5 C8 C9 C10 . . . . -0.1(5) ?
    C12 C9 C10 C15 . . . . 0.0(5) ?
    C8 C9 C10 C15 . . . . 179.9(3) ?
    C12 C9 C10 C11 . . . . 179.8(3) ?
    C8 C9 C10 C11 . . . . -0.4(5) ?
    C15 C10 C11 O4 . . . . 2.9(5) ?
    C9 C10 C11 O4 . . . . -176.8(4) ?
    C15 C10 C11 C6 . . . . -178.5(3) ?
    C9 C10 C11 C6 . . . . 1.7(5) ?
    C7 C6 C11 O4 . . . . -4.6(6) ?
    C5 C6 C11 O4 . . . . 176.0(4) ?
    C7 C6 C11 C10 . . . . 176.9(3) ?
    C5 C6 C11 C10 . . . . -2.6(5) ?
    C10 C9 C12 O3 . . . . -179.4(3) ?
    C8 C9 C12 O3 . . . . 0.7(6) ?
    C10 C9 C12 C13 . . . . 0.2(6) ?
    C8 C9 C12 C13 . . . . -179.6(3) ?
    O3 C12 C13 C14 . . . . 180.0(4) ?
    C9 C12 C13 C14 . . . . 0.3(6) ?
    C12 C13 C14 O5 . . . . 179.1(3) ?
    C12 C13 C14 C15 . . . . -1.0(6) ?
    C9 C10 C15 C14 . . . . -0.8(5) ?
    C11 C10 C15 C14 . . . . 179.5(3) ?
    O5 C14 C15 C10 . . . . -178.8(3) ?
    C13 C14 C15 C10 . . . . 1.3(5) ?
    O5 C16 C17 O6 . . . . 57.8(4) ?
    O5 C16 C17 C18 . . . . -178.3(3) ?
    O6 C17 C18 N1 . . . . -54.5(4) ?
    C16 C17 C18 N1 . . . . -179.3(3) ?
    N1 C19 C20 C21 . . . . 174.2(4) ?
    C25 C19 C20 C21 . . . . -1.8(6) ?
    C19 C20 C21 C22 . . . . -0.2(6) ?
    C20 C21 C22 C24 . . . . 1.8(6) ?
    C20 C21 C22 C23 . . . . -177.1(4) ?
    C21 C22 C24 C25 . . . . -1.5(6) ?
    C23 C22 C24 C25 . . . . 177.5(4) ?
    C22 C24 C25 C19 . . . . -0.5(6) ?
    C22 C24 C25 C26 . . . . 179.3(4) ?
    C20 C19 C25 C24 . . . . 2.1(6) ?
    N1 C19 C25 C24 . . . . -174.0(3) ?
    C20 C19 C25 C26 . . . . -177.7(4) ?
    N1 C19 C25 C26 . . . . 6.2(6) ?
    C20 C19 N1 C18 . . . . 15.6(6) ?
    C25 C19 N1 C18 . . . . -168.4(4) ?
    C17 C18 N1 C19 . . . . -178.8(3) ?
    C13 C14 O5 C16 . . . . -5.0(5) ?
    C15 C14 O5 C16 . . . . 175.1(3) ?
    C17 C16 O5 C14 . . . . -176.9(3) ?
loop_
    _geom_hbond_atom_site_label_D
    _geom_hbond_atom_site_label_H
    _geom_hbond_atom_site_label_A
    _geom_hbond_site_symmetry_A
    _geom_hbond_distance_DH
    _geom_hbond_distance_HA
    _geom_hbond_distance_DA
    _geom_hbond_angle_DHA
    O1 H1D O2 . 0.82 1.86 2.575(4) 145
    O3 H3A O2 . 0.82 1.83 2.556(4) 147
    O6 H6 N1 1_455 0.82 2.40 3.218(5) 177
    C15 H15 O4 3_576 0.93 2.43 3.334(4) 164
data_global
_journal_date_recd_electronic     2008-12-26
_journal_date_accepted     2009-01-18
_journal_name_full     'Acta Crystallographica, Section E'
_journal_year     2009
_journal_volume     65
_journal_issue      2
_journal_page_first     o367
_journal_page_last     o367
_journal_paper_category     QO
_journal_coeditor_code     CI2754
_publ_contact_author_name     'Wang Xingpo'
_publ_contact_author_address
;
School of Chemistry and Chemical Engineering
Shandong University
Shandong 250100
People's Republic of China
;
_publ_contact_author_email     xpw6@163.com
_publ_contact_author_fax     '+86-0531-88382378'
_publ_contact_author_phone     '+86-0531-88382378'
_publ_section_title
;\
6-[3-(2,4-Dimethylanilino)-2-hydroxypropoxy]-1,8-dihydroxy-3-methyl-9,10-\
dihydroanthracene-9,10-dione
;
loop_
    _publ_author_name
    _publ_author_address
    'Wang, Xing-Po'
;
School of Chemistry and Chemical Engineering
Shandong University
Shandong 250100
People's Republic of China
;
    'Xu, Wenfang'
;
School of Pharmacy
Shandong University
Shandong 250012
People's Republic of China
;
