# Supplementary material for: 6-[3-(2,4-Dimethyl­anilino)-2-hydroxy­prop­oxy]-1,8-dihydr­oxy-3-methyl-9,10-dihydro­anthracene-9,10-dione
Source: Acta Crystallogr Sect E Struct Rep Online. 2009 Jan 23;65(Pt 2):o367. doi: 10.1107/S1600536809002347 (PMC2968285; doi:10.1107/S1600536809002347)
Supplement: Supplementary file 2 [file e-65-0o367-Isup2.hkl]

#
# h,k,l, Fc-squared, Fo-squared, sigma(Fo-squared) and status flag
#
data_I
_shelx_title ' wangxinbo02 in P2(1)/c'
_shelx_refln_list_code          4
_shelx_F_calc_maximum      229.28
_exptl_crystal_F_000       944.00
_reflns_d_resolution_high  0.7679
 
loop_
 _symmetry_equiv_pos_as_xyz
 'x, y, z'
 '-x, y+1/2, -z+1/2'
 '-x, -y, -z'
 'x, -y-1/2, z-1/2'
 
_cell_length_a     5.0668
_cell_length_b    29.7496
_cell_length_c    14.2201
_cell_angle_alpha  90.000
_cell_angle_beta   90.530
_cell_angle_gamma  90.000
 
_shelx_F_squared_multiplier     1.000
 
loop_
 _refln_index_h
 _refln_index_k
 _refln_index_l
 _refln_F_squared_calc
 _refln_F_squared_meas
 _refln_F_squared_sigma
 _refln_observed_status
   1   0   0      227.00      199.60      7.84 o
   2   0   0       45.44       26.95      7.57 o
   3   0   0       41.02       36.66      7.21 o
   4   0   0       24.40       35.85     23.49 o
   5   0   0       26.60       73.17     30.11 o
   6   0   0       12.46      -12.47     32.41 o
   1   1   0     1179.53      775.41     13.03 o
   2   1   0        0.82        2.73      3.55 o
   3   1   0      191.62      198.78     10.37 o
   4   1   0       28.09       23.91      9.61 o
   5   1   0        3.31      -11.40     28.03 o
   6   1   0        1.57      -21.99     21.99 o
   1   2   0       79.29       80.60      4.83 o
   2   2   0      863.38      866.75     13.41 o
   3   2   0      188.68      216.89      8.73 o
   4   2   0      376.53      408.61     14.74 o
   5   2   0        0.21        9.08     22.18 o
   6   2   0        4.79       -0.23     24.67 o
   1   3   0      434.65      489.42     11.70 o
   2   3   0       23.84       43.54      5.25 o
   3   3   0     1918.24     1834.03     24.40 o
   4   3   0      130.25      119.99      9.38 o
   5   3   0        6.36        4.50     26.69 o
   6   3   0        0.00       -6.60     24.26 o
   0   4   0     1391.47     1128.34     39.19 o
   1   4   0      370.73      370.72      8.26 o
   2   4   0     3583.24     3057.41     37.02 o
   3   4   0      343.03      348.46     12.86 o
   4   4   0       12.18        3.19      9.65 o
   5   4   0       45.41       66.22     49.84 o
   6   4   0       14.54        7.40     24.99 o
   1   5   0    38444.70    37546.94    344.29 o
   2   5   0     1143.02     1079.26     19.33 o
   3   5   0      135.31      151.27      9.72 o
   4   5   0        1.97        2.22      9.55 o
   5   5   0        4.00       18.69     23.67 o
   6   5   0        0.26       -9.68     24.57 o
   0   6   0     1279.43     1456.58     27.68 o
   1   6   0    52568.64    51388.99    469.64 o
   2   6   0      991.50      855.29     13.69 o
   3   6   0       14.97        7.22      6.47 o
   4   6   0       24.23       29.95     10.66 o
   5   6   0       97.84      121.89     25.26 o
   6   6   0        0.00        5.75     25.04 o
   1   7   0    33102.09    33173.98    331.06 o
   2   7   0      962.34     1057.85     16.21 o
   3   7   0      143.65      137.62     10.72 o
   4   7   0       95.81      101.97     12.54 o
   5   7   0        1.78        6.59     24.48 o
   6   7   0        8.25       32.03     30.43 o
   0   8   0     7983.00     7348.05    143.86 o
   1   8   0     2666.50     2690.59     33.23 o
   2   8   0     3482.36     3399.27     38.41 o
   3   8   0        0.31       -0.39      6.00 o
   4   8   0        6.18       -2.87     12.15 o
   5   8   0       92.87       63.43     22.89 o
   6   8   0        0.22      -20.35     39.82 o
   1   9   0     2477.99     2780.39     34.72 o
   2   9   0     2287.70     2384.86     29.58 o
   3   9   0       19.18       49.15      7.69 o
   4   9   0      232.81      242.42     28.83 o
   5   9   0        0.01       16.14     20.71 o
   6   9   0        1.82        2.19     35.75 o
   0  10   0     9388.97     7909.92    148.63 o
   1  10   0     1088.79     1032.22     17.73 o
   2  10   0     1695.68     1724.42     23.92 o
   3  10   0       23.72       31.49      5.77 o
   4  10   0        1.00       -8.53     12.27 o
   5  10   0       12.21      -21.40     26.83 o
   6  10   0        0.01       -6.99     41.39 o
   1  11   0        6.74        7.56      6.40 o
   2  11   0     1157.72     1095.92     18.46 o
   3  11   0       33.27       38.25      8.04 o
   4  11   0      151.51      190.62     26.28 o
   5  11   0        0.16      -22.96     26.15 o
   6  11   0        0.00      -18.53     39.19 o
   0  12   0        3.05       17.16     14.67 o
   1  12   0       18.44        1.65      5.26 o
   2  12   0     5219.60     5094.31     56.00 o
   3  12   0       30.78       20.93      6.39 o
   4  12   0      231.39      245.20     39.25 o
   5  12   0        3.82       44.05     33.61 o
   6  12   0        0.38      -32.31     32.31 o
   1  13   0      648.49      788.12     18.07 o
   2  13   0     4113.90     4048.61     47.04 o
   3  13   0        1.63        4.02     11.00 o
   4  13   0       15.19       37.34     21.35 o
   5  13   0        5.54      -19.21     28.03 o
   6  13   0        0.59        1.46     39.98 o
   0  14   0      524.00      585.00     51.02 o
   1  14   0     1705.24     1713.87     29.43 o
   2  14   0     3155.71     3098.80     41.47 o
   3  14   0       12.01        3.98      7.87 o
   4  14   0      243.78      212.37     39.87 o
   5  14   0        9.96      -26.46     26.46 o
   6  14   0        1.08      -37.21     37.21 o
   1  15   0     1955.85     1986.19     31.78 o
   2  15   0       44.64       60.23      7.79 o
   3  15   0       23.00       32.62      9.53 o
   4  15   0      220.68      219.29     26.16 o
   5  15   0       10.05      -27.30     27.30 o
   6  15   0        0.21       11.64     39.40 o
   0  16   0       14.65       36.95     12.01 o
   1  16   0      373.54      469.55     13.63 o
   2  16   0      114.77      144.70     10.44 o
   3  16   0      177.87      165.76     21.32 o
   4  16   0        8.60        6.69     10.10 o
   5  16   0        0.15      -25.47     31.31 o
   1  17   0      288.04      320.20     12.04 o
   2  17   0      150.19      163.22     11.03 o
   3  17   0     1206.00     1226.17     30.33 o
   4  17   0        2.30      -13.63     13.63 o
   5  17   0        0.70        7.81     20.71 o
   0  18   0      277.38      283.28     49.55 o
   1  18   0      293.70      328.97     12.55 o
   2  18   0       64.93       60.96      9.05 o
   3  18   0        0.21        5.25      9.71 o
   4  18   0        4.81        2.66     17.44 o
   5  18   0        5.82      -19.91     19.91 o
   1  19   0       16.19       12.26      6.92 o
   2  19   0        3.41        3.98      7.66 o
   3  19   0      431.00      440.07     23.96 o
   4  19   0       21.15       34.75     12.59 o
   5  19   0        0.32      -10.03     30.90 o
   0  20   0     1047.56     1057.69     41.86 o
   1  20   0       21.44       32.48      8.81 o
   2  20   0       16.46        7.14      8.20 o
   3  20   0     1112.05      991.91     33.76 o
   4  20   0        0.58        1.95     12.89 o
   5  20   0        0.09      -11.48     21.82 o
   1  21   0      131.58      145.30     12.18 o
   2  21   0       17.70       19.46     10.88 o
   3  21   0       75.74       53.45     14.89 o
   4  21   0        1.74       16.82     13.75 o
   5  21   0        8.70      -12.01     29.43 o
   0  22   0     2062.41     2131.81     65.11 o
   1  22   0        1.14       -3.19      8.24 o
   2  22   0        9.57       -9.44      9.66 o
   3  22   0       75.68       59.13     15.18 o
   4  22   0      152.42      149.04     36.30 o
   5  22   0        0.05       13.51     23.74 o
   1  23   0       12.68       12.33      9.37 o
   2  23   0      137.30      124.61     17.41 o
   3  23   0        1.93       -5.38     13.03 o
   4  23   0       13.27      -13.82     19.99 o
   5  23   0       14.11       35.00     30.56 o
   0  24   0      104.35      103.32     21.07 o
   1  24   0        9.51        0.16     12.37 o
   2  24   0       91.55       71.73     24.50 o
   3  24   0        0.00      -12.92     12.92 o
   4  24   0       14.47       21.46     22.32 o
   5  24   0       15.86       33.94     27.18 o
   1  25   0       24.94       38.54     14.07 o
   2  25   0        0.69       10.08     13.68 o
   3  25   0       14.79       -5.52     16.62 o
   4  25   0       48.21        9.60     39.61 o
   5  25   0        0.26       10.80     35.02 o
   0  26   0        1.56       -7.45     15.17 o
   1  26   0       63.34       96.54     17.08 o
   2  26   0       15.74      -12.42     12.42 o
   3  26   0        2.92       16.23     28.60 o
   4  26   0       42.81       24.90     26.07 o
   1  27   0       31.07       43.62     15.37 o
   2  27   0      223.30      250.11     30.17 o
   3  27   0        9.27       16.96     29.59 o
   4  27   0        6.84       18.94     34.39 o
   0  28   0        0.08      -14.30     14.30 o
   1  28   0       24.06       34.06     16.02 o
   2  28   0      172.82      162.94     21.55 o
   3  28   0       27.95      -24.06     24.06 o
   4  28   0        1.04        8.14     36.01 o
   1  29   0       96.63       89.20     37.35 o
   2  29   0        2.90       -3.50     19.99 o
   3  29   0        2.48      -19.15     27.14 o
   4  29   0       14.19      -11.95     35.91 o
   0  30   0       49.51       21.04     18.88 o
   1  30   0        0.08       11.20     15.01 o
   2  30   0        7.97        0.70     19.15 o
   3  30   0        4.01       55.37     37.79 o
   4  30   0        1.75      -10.80     36.22 o
   1  31   0        3.55      -20.07     25.25 o
   2  31   0        9.96       -7.88     25.68 o
   3  31   0        1.31      -30.95     30.95 o
   0  32   0       16.64       60.64     33.24 o
   1  32   0       56.81       66.34     27.45 o
   2  32   0       24.01       35.23     33.24 o
   3  32   0        0.10        0.16     31.99 o
   1  33   0       42.58       24.02     28.44 o
   2  33   0        1.23        5.43     27.76 o
   3  33   0        0.01        6.63     37.63 o
   0  34   0       38.93       47.70     30.90 o
   1  34   0       44.32       63.86     38.78 o
   2  34   0       14.86       44.57     32.88 o
   3  34   0        0.72       32.83     38.88 o
   1  35   0       34.59        1.79     33.82 o
   2  35   0        1.95       -7.41     31.52 o
   0  36   0        4.12       21.45     30.43 o
   1  36   0        0.40      -32.31     32.31 o
   2  36   0        2.00      -14.04     29.54 o
   1  37   0       27.94      -14.80     20.27 o
   0  38   0       21.52       -4.59     31.47 o
   1  38   0        1.50       29.83     25.36 o
  -6   1   1       26.94       32.39     24.67 o
  -5   1   1       20.32       -1.26     19.32 o
  -4   1   1        1.17        1.03      6.80 o
  -3   1   1      375.32      313.48     19.53 o
  -2   1   1        2.53        5.20      4.94 o
  -1   1   1       60.16       43.58      2.83 o
   0   1   1       21.70       17.93      3.17 o
   1   1   1       30.14       10.58      3.90 o
   2   1   1       44.64       44.15      4.01 o
   3   1   1     3460.56     3697.86     42.95 o
   4   1   1        8.85        5.83     14.39 o
   5   1   1        3.06       -6.03     24.22 o
   6   1   1        1.84       -2.74     22.79 o
  -6   2   1       10.66       20.23     25.61 o
  -5   2   1        8.06        2.04     20.08 o
  -4   2   1        1.77        5.49      6.46 o
  -3   2   1       27.03       15.32      7.43 o
  -2   2   1       87.31      125.60      7.44 o
  -1   2   1     2817.20     2395.51     34.38 o
   0   2   1      700.78      812.91     11.28 o
   1   2   1     1819.28     1877.64     32.79 o
   2   2   1      172.53      131.07      5.37 o
   3   2   1      339.48      403.47     11.93 o
   4   2   1        8.82       -1.56      9.48 o
   5   2   1       15.06       35.95     20.72 o
   6   2   1       70.85       87.21     26.59 o
  -6   3   1        6.03        3.56     25.38 o
  -5   3   1       23.39       11.61     19.59 o
  -4   3   1       95.16       94.45     12.21 o
  -3   3   1       95.08       84.95      7.56 o
  -2   3   1      110.39       26.25      6.02 o
  -1   3   1      497.44      472.52     15.92 o
   0   3   1     2671.69     2368.13     32.89 o
   1   3   1     4651.52     4227.67     50.46 o
   2   3   1     1764.52     1820.94     20.88 o
   3   3   1       31.82       23.20      5.40 o
   4   3   1      105.65       92.42     11.77 o
   5   3   1       20.55       58.47     11.83 o
   6   3   1       30.66       27.94     26.96 o
  -6   4   1        5.54       -3.35     25.14 o
  -5   4   1        0.04       10.65     19.61 o
  -4   4   1       22.98       13.69     13.64 o
  -3   4   1      352.02      371.05     12.37 o
  -2   4   1       62.45       57.57      5.65 o
  -1   4   1     1028.27      941.65     12.64 o
   0   4   1     7107.77     6156.05     80.12 o
   1   4   1      191.08      143.86      7.14 o
   2   4   1       10.46        8.93      3.68 o
   3   4   1      238.29      232.35      9.01 o
   4   4   1      150.11      154.70      9.84 o
   5   4   1        0.49        4.29      8.72 o
   6   4   1       12.47       38.95     25.63 o
  -6   5   1        0.70       -5.33     23.91 o
  -5   5   1       33.08       29.14     21.74 o
  -4   5   1       20.89        0.08      9.40 o
  -3   5   1       19.94       18.56      6.38 o
  -2   5   1     1280.19     1232.45     19.60 o
  -1   5   1      769.52      734.44     12.91 o
   0   5   1     6099.47     5500.61     58.77 o
   1   5   1     2437.39     2185.33     29.82 o
   2   5   1      726.18      736.09     20.34 o
   3   5   1       76.04       71.51      5.38 o
   4   5   1      363.24      386.15     18.84 o
   5   5   1       37.67       49.91     21.59 o
   6   5   1        1.14      -23.56     23.56 o
  -6   6   1        0.10      -11.09     26.91 o
  -5   6   1       48.93       30.94     21.78 o
  -4   6   1       21.57        4.17     12.84 o
  -3   6   1       42.25       29.33      8.11 o
  -2   6   1      289.91      370.82     12.13 o
  -1   6   1      284.24      309.57     28.26 o
   0   6   1        1.87       21.49      4.43 o
   1   6   1     4521.47     3740.46     47.18 o
   2   6   1      273.61      300.94      8.33 o
   3   6   1       53.89       54.29      4.82 o
   4   6   1      375.29      436.28     28.87 o
   5   6   1       28.50       55.71     21.23 o
   6   6   1        1.42       17.58     24.79 o
  -6   7   1        1.43      -24.04     24.04 o
  -5   7   1       34.33       45.17     30.22 o
  -4   7   1       17.05       13.61     10.37 o
  -3   7   1      215.41      242.74     13.40 o
  -2   7   1      390.14      464.83     10.23 o
  -1   7   1      309.87      355.14     14.56 o
   0   7   1     3401.60     3112.23     36.95 o
   1   7   1      817.48     1089.35     17.11 o
   2   7   1      852.67     1037.09     17.35 o
   3   7   1       51.49       48.03      5.67 o
   4   7   1      115.82      122.98     15.95 o
   5   7   1        8.02        2.35     19.17 o
   6   7   1        3.11      -10.49     35.85 o
  -6   8   1        0.05      -23.76     23.76 o
  -5   8   1       64.80       82.04     23.80 o
  -4   8   1       60.56       58.55     12.03 o
  -3   8   1        3.50        4.39      7.48 o
  -2   8   1      440.56      344.32     34.79 o
  -1   8   1      725.21     1040.72     30.87 o
   0   8   1       67.14      164.31      8.90 o
   1   8   1    11601.41    11212.67    117.00 o
   2   8   1     5813.60     6102.58     63.21 o
   3   8   1       61.48       60.95      9.31 o
   4   8   1       10.05       10.34     12.11 o
   5   8   1      131.69      186.60     26.84 o
   6   8   1        0.20       -7.93     37.11 o
  -6   9   1        0.03      -28.70     36.12 o
  -5   9   1        4.89       22.20     20.92 o
  -4   9   1       39.38       25.82     16.63 o
  -3   9   1       58.53       50.81      9.33 o
  -2   9   1      646.34      673.02     13.30 o
  -1   9   1      383.45      476.04     27.42 o
   0   9   1      527.69      537.91     15.42 o
   1   9   1     5616.74     4988.90     56.82 o
   2   9   1      325.65      364.55     10.36 o
   3   9   1        3.96        4.90      6.41 o
   4   9   1       98.24      113.18     16.35 o
   5   9   1       86.76       78.79     62.97 o
   6   9   1        0.53      -12.26     35.65 o
  -6  10   1        0.79      -37.47     37.47 o
  -5  10   1        7.19       12.14     19.87 o
  -4  10   1      156.49      174.48     21.49 o
  -3  10   1      162.65      177.20     12.43 o
  -2  10   1       48.84       32.22      5.19 o
  -1  10   1      356.53      398.29     22.59 o
   0  10   1      462.45      379.97     13.56 o
   1  10   1     4173.22     3748.97     45.25 o
   2  10   1      702.10      779.06     14.97 o
   3  10   1       25.54       24.70      8.80 o
   4  10   1       18.52       18.65     13.63 o
   5  10   1      124.17      104.43     35.18 o
   6  10   1        1.90        5.48     39.25 o
  -6  11   1        0.06      -35.80     35.80 o
  -5  11   1       38.52       80.95     32.83 o
  -4  11   1       12.42       -7.30     12.06 o
  -3  11   1       54.42       77.02      7.52 o
  -2  11   1       75.20       43.46      5.84 o
  -1  11   1     1388.61     1305.14     21.02 o
   0  11   1      752.23      723.59     19.02 o
   1  11   1     1065.93     1079.22     23.67 o
   2  11   1      911.27      839.91     16.11 o
   3  11   1       67.37       53.37      7.74 o
   4  11   1       44.64       61.68     14.63 o
   5  11   1       21.92       22.18     30.01 o
   6  11   1        0.19      -31.21     36.17 o
  -6  12   1        0.66       58.19     41.59 o
  -5  12   1        7.52      -18.94     31.68 o
  -4  12   1      484.19      507.17     34.25 o
  -3  12   1       43.11       56.36      8.26 o
  -2  12   1       77.57       93.24      7.88 o
  -1  12   1     3957.31     3713.55     49.75 o
   0  12   1      671.87      482.18     16.98 o
   1  12   1      926.30     1037.86     32.18 o
   2  12   1      235.43      217.42      9.84 o
   3  12   1       33.60       29.64      7.32 o
   4  12   1      181.44      232.95     26.06 o
   5  12   1      119.55       66.80     37.79 o
   6  12   1        6.90      -11.22     39.19 o
  -6  13   1        0.52       16.49     43.94 o
  -5  13   1        5.96        6.01     12.43 o
  -4  13   1      149.57      153.11     23.92 o
  -3  13   1       21.61       17.26      6.80 o
  -2  13   1       29.13       32.28      7.78 o
  -1  13   1     1844.66     1986.19     31.56 o
   0  13   1       24.49       15.44      8.20 o
   1  13   1     1580.76     1673.10     28.50 o
   2  13   1      161.89      166.82     10.95 o
   3  13   1       32.47       48.12     10.98 o
   4  13   1       10.82        1.26      7.91 o
   5  13   1        0.58       42.01     32.83 o
   6  13   1        2.22       34.03     39.30 o
  -6  14   1        1.39       12.73     37.63 o
  -5  14   1        0.00      -12.95     20.49 o
  -4  14   1       52.67       31.64     32.64 o
  -3  14   1        5.94       11.11      6.95 o
  -2  14   1      119.32      123.77     13.19 o
  -1  14   1     1742.27     1731.90     29.40 o
   0  14   1       23.53       22.43      7.68 o
   1  14   1     1700.52     1655.78     25.90 o
   2  14   1     1641.82     1797.65     29.09 o
   3  14   1       12.86       17.12      8.74 o
   4  14   1      177.22      207.66     16.29 o
   5  14   1        0.03        5.17     30.58 o
   6  14   1        1.40       -6.16     35.91 o
  -6  15   1        3.72       56.63     43.21 o
  -5  15   1        1.71       34.56     22.86 o
  -4  15   1        7.49       -8.37     18.03 o
  -3  15   1      712.76      765.37     26.83 o
  -2  15   1      463.09      456.14     21.19 o
  -1  15   1       69.56       77.16      7.04 o
   0  15   1      145.76      172.41     13.66 o
   1  15   1      932.59      996.62     20.70 o
   2  15   1     2187.84     2133.20     32.53 o
   3  15   1       96.93       82.86     24.88 o
   4  15   1      132.61      137.65     16.25 o
   5  15   1       25.60       41.70     33.87 o
   6  15   1        0.64       48.01     40.19 o
  -5  16   1        2.27       -4.23     21.67 o
  -4  16   1       15.83        0.18      9.56 o
  -3  16   1        2.78        4.36      7.82 o
  -2  16   1       79.11       79.26      8.46 o
  -1  16   1       91.42       77.89      8.59 o
   0  16   1      103.10      106.45     11.90 o
   1  16   1      380.74      360.49     12.48 o
   2  16   1      159.07      157.53     10.85 o
   3  16   1        0.17        4.35      9.34 o
   4  16   1        2.28        8.80      9.70 o
   5  16   1        0.97      -28.23     28.23 o
  -5  17   1        0.46        9.55     22.58 o
  -4  17   1        7.62      -12.25     12.25 o
  -3  17   1       13.76        2.09      9.87 o
  -2  17   1       51.56       56.90     10.15 o
  -1  17   1        3.87       -5.33      5.33 o
   0  17   1     2055.47     2021.05     40.20 o
   1  17   1       30.33       32.08      7.02 o
   2  17   1      258.72      294.93     13.66 o
   3  17   1       38.97       40.02     11.06 o
   4  17   1      124.08      101.44     13.33 o
   5  17   1        6.37      -31.42     31.42 o
  -5  18   1        1.82      -10.04     20.88 o
  -4  18   1        5.66        5.49     14.62 o
  -3  18   1      450.49      486.27     23.63 o
  -2  18   1       13.23       16.33      7.60 o
  -1  18   1      224.00      213.60     10.59 o
   0  18   1     2140.49     2190.55     43.31 o
   1  18   1      252.65      265.06     11.77 o
   2  18   1        9.28       15.38      7.88 o
   3  18   1      279.18      254.38     16.74 o
   4  18   1       97.56       74.29     14.56 o
   5  18   1        0.32      -18.48     32.57 o
  -5  19   1        0.28       -5.44     23.72 o
  -4  19   1        3.17       10.13     11.47 o
  -3  19   1      308.04      296.88     20.27 o
  -2  19   1       20.74        1.42      7.66 o
  -1  19   1        8.34        3.33      6.55 o
   0  19   1      349.32      358.78     17.80 o
   1  19   1      117.77      138.45      9.91 o
   2  19   1       18.38       19.94      8.64 o
   3  19   1       36.19       11.42     16.68 o
   4  19   1       12.28       17.27     12.96 o
   5  19   1        1.77       -2.97     34.60 o
  -5  20   1        8.46       28.97     37.13 o
  -4  20   1        1.05       -4.45     12.43 o
  -3  20   1       19.23       23.33     13.23 o
  -2  20   1       24.26       12.56      9.60 o
  -1  20   1      162.51      161.70     11.89 o
   0  20   1      438.60      467.42     20.49 o
   1  20   1       18.66        3.40      7.28 o
   2  20   1        9.54       18.15      8.75 o
   3  20   1      239.00      196.71     22.18 o
   4  20   1        6.96       21.23     21.62 o
   5  20   1        1.00        4.49     36.74 o
  -5  21   1        5.26       13.22     37.39 o
  -4  21   1       17.54       -2.45     14.27 o
  -3  21   1        9.43       -6.01     14.01 o
  -2  21   1       47.62       39.83     11.02 o
  -1  21   1       18.81       21.37      8.55 o
   0  21   1        7.41       17.28     10.39 o
   1  21   1      261.58      229.30     17.61 o
   2  21   1       37.48       36.89      9.96 o
   3  21   1      112.05      143.03     17.57 o
   4  21   1        2.30       45.57     21.12 o
   5  21   1        9.99       -0.68     34.03 o
  -5  22   1        1.30       44.87     25.93 o
  -4  22   1       50.71       60.18     25.55 o
  -3  22   1       33.79       17.62     13.25 o
  -2  22   1      126.98      134.40     13.88 o
  -1  22   1       98.25      101.21     13.70 o
   0  22   1       54.34       63.16     12.14 o
   1  22   1      124.29      141.06     12.66 o
   2  22   1       84.81       91.73     11.60 o
   3  22   1      492.84      430.33     25.31 o
   4  22   1        9.95        4.45     19.62 o
   5  22   1       11.37        9.57     24.00 o
  -5  23   1        0.19       -6.50     24.63 o
  -4  23   1        1.91       12.28     20.69 o
  -3  23   1       59.09       49.71     15.26 o
  -2  23   1       74.22       83.69     15.69 o
  -1  23   1       50.82       55.64     12.24 o
   0  23   1      180.48      200.49     17.72 o
   1  23   1       76.59       81.29     13.73 o
   2  23   1       10.08       13.55     12.77 o
   3  23   1        3.33       29.85     19.10 o
   4  23   1       25.16      -21.84     21.84 o
   5  23   1        0.01        1.94     23.90 o
  -5  24   1        6.01      -15.79     23.89 o
  -4  24   1        4.45       45.61     23.41 o
  -3  24   1       16.71       15.39     14.53 o
  -2  24   1      181.20      242.45     21.64 o
  -1  24   1       14.88       47.45     14.59 o
   0  24   1        0.15       12.43     11.02 o
   1  24   1      125.54      147.69     15.47 o
   2  24   1      101.77      107.07     17.20 o
   3  24   1      291.90      251.83     22.55 o
   4  24   1       15.78        3.40     22.31 o
   5  24   1        1.14       34.33     34.84 o
  -5  25   1        9.52      -13.46     31.00 o
  -4  25   1        1.02        9.34     22.28 o
  -3  25   1        9.74       41.32     18.55 o
  -2  25   1       22.15       27.51     14.16 o
  -1  25   1       47.01       57.32     22.60 o
   0  25   1        3.99      -10.49     10.49 o
   1  25   1      177.10      196.61     17.17 o
   2  25   1       13.11       -7.53     12.80 o
   3  25   1       93.96       88.94     18.34 o
   4  25   1        6.67       15.96     22.34 o
   5  25   1        2.33       29.23     37.32 o
  -4  26   1        3.83       23.06     24.85 o
  -3  26   1        2.27        4.80     27.35 o
  -2  26   1        4.74       -3.10     14.34 o
  -1  26   1       44.79       43.73     14.90 o
   0  26   1        6.57        6.20     11.58 o
   1  26   1      256.23      297.73     23.85 o
   2  26   1       74.33       63.43     16.90 o
   3  26   1        0.80      -23.17     23.17 o
   4  26   1       10.35        1.01     23.57 o
  -4  27   1        9.16       27.97     35.33 o
  -3  27   1        0.19        9.97     27.09 o
  -2  27   1        1.15       -1.38     13.94 o
  -1  27   1        2.17        0.69     13.45 o
   0  27   1        2.55       -5.68     12.60 o
   1  27   1       37.96       56.21     16.24 o
   2  27   1        4.77       -4.55     18.81 o
   3  27   1        3.31       -4.54     28.39 o
   4  27   1       52.01       87.57     41.91 o
  -4  28   1        1.64       -0.26     34.81 o
  -3  28   1        2.01       42.85     31.31 o
  -2  28   1      136.99      124.55     21.84 o
  -1  28   1       58.58       63.05     16.61 o
   0  28   1        5.17       19.30     12.28 o
   1  28   1       45.71       25.28     14.79 o
   2  28   1       51.37       33.16     21.66 o
   3  28   1        1.90       -5.69     28.03 o
   4  28   1        4.14      -19.57     34.44 o
  -4  29   1       24.57       39.04     39.98 o
  -3  29   1        2.32       36.58     31.26 o
  -2  29   1       27.65       35.35     15.98 o
  -1  29   1       46.39       47.48     16.42 o
   0  29   1       14.07       16.62     12.93 o
   1  29   1       24.37       42.03     16.89 o
   2  29   1      183.34      158.25     28.98 o
   3  29   1        9.34      -11.27     27.66 o
   4  29   1       63.93       78.44     43.21 o
  -4  30   1       10.39       29.85     39.46 o
  -3  30   1        5.61       13.05     31.52 o
  -2  30   1        0.67      -15.78     15.78 o
  -1  30   1       14.12        7.14     15.83 o
   0  30   1        9.07       -9.89     12.61 o
   1  30   1       42.62       34.45     23.87 o
   2  30   1        9.02       35.23     30.95 o
   3  30   1        1.39        2.82     32.88 o
   4  30   1       19.66       27.56     39.92 o
  -3  31   1        1.46       13.46     33.14 o
  -2  31   1       29.05       41.42     20.52 o
  -1  31   1       20.19       16.28     18.98 o
   0  31   1        6.12       -8.79     14.07 o
   1  31   1        1.33       -3.21     26.27 o
   2  31   1      119.86       97.54     35.80 o
   3  31   1        3.26        0.05     32.25 o
  -3  32   1        7.30       64.35     39.82 o
  -2  32   1        8.36       -3.44     19.03 o
  -1  32   1        7.39       35.52     18.32 o
   0  32   1        7.58        8.37     19.53 o
   1  32   1       18.76       -8.34     15.01 o
   2  32   1       17.02       44.67     34.86 o
   3  32   1       15.24       36.79     36.48 o
  -3  33   1       22.92        3.24     35.65 o
  -2  33   1        3.74        7.88     27.24 o
  -1  33   1        3.93        4.59     36.30 o
   0  33   1        3.19      -19.62     19.62 o
   1  33   1       15.67        2.81     18.23 o
   2  33   1       49.35       25.16     34.03 o
   3  33   1        4.84      -13.26     32.10 o
  -3  34   1        2.15       40.92     39.72 o
  -2  34   1       12.23        8.30     30.11 o
  -1  34   1       10.58       14.16     27.84 o
   0  34   1        8.49       22.29     20.92 o
   1  34   1       13.36       22.36     21.17 o
   2  34   1        4.37        5.90     31.84 o
   3  34   1       26.68       33.66     38.36 o
  -2  35   1       13.28       -8.87     26.62 o
  -1  35   1       39.89       39.14     39.46 o
   0  35   1        2.56      -17.36     17.36 o
   1  35   1       29.46       16.41     23.23 o
   2  35   1        1.42       72.75     38.99 o
  -2  36   1        9.78      -11.01     27.45 o
  -1  36   1       14.26        9.47     20.99 o
   0  36   1       26.87       -2.44     20.90 o
   1  36   1       14.10       -1.89     21.39 o
   2  36   1        3.11      -17.33     31.52 o
  -1  37   1        3.38       -0.75     31.08 o
   0  37   1        0.00       -9.66     20.95 o
   1  37   1       13.45        4.17     30.82 o
  -1  38   1        2.17      -13.87     21.27 o
   0  38   1        1.19        9.18     23.51 o
   1  38   1        0.15        0.14     23.54 o
  -6   0   2       40.86       59.70     36.69 o
  -5   0   2       17.92       41.33     31.26 o
  -4   0   2       21.27       23.69     14.89 o
  -3   0   2     1160.30     1157.95     34.51 o
  -2   0   2     3232.03     2679.06     46.68 o
  -1   0   2       89.00       96.35      6.88 o
   0   0   2     6157.65     5931.38    108.50 o
   1   0   2       43.20       15.11     12.34 o
   3   0   2      149.30      162.95     13.09 o
   4   0   2       32.87       70.61     25.99 o
   5   0   2        1.36       -4.33     29.49 o
   6   0   2       44.26       36.27     35.54 o
  -6   1   2       30.11       18.20     25.50 o
  -5   1   2        2.58      -19.28     19.28 o
  -4   1   2       35.41       37.39      8.09 o
  -3   1   2      414.75      373.03     11.18 o
  -2   1   2      193.68      192.25      6.88 o
  -1   1   2      325.32      350.11     11.82 o
   0   1   2     7014.11     6650.49     76.01 o
   1   1   2     2979.79     2916.04     41.49 o
   2   1   2       76.15       65.24      5.07 o
   3   1   2      337.01      248.03      8.43 o
   4   1   2       27.15       28.42     16.42 o
   5   1   2       10.27       -7.07     18.74 o
   6   1   2        4.86       20.42     32.28 o
  -6   2   2        4.91       13.03     26.21 o
  -5   2   2       27.34       31.95     22.23 o
  -4   2   2      162.83      174.37     10.93 o
  -3   2   2      135.67      180.94      8.09 o
  -2   2   2      653.14      624.48     11.58 o
  -1   2   2      184.09      241.08      9.30 o
   0   2   2     9967.74     9498.82     97.25 o
   1   2   2     3199.54     2691.89     34.89 o
   2   2   2      380.64      376.13      9.40 o
   3   2   2      188.99      171.51      8.57 o
   4   2   2       56.55       59.01     38.93 o
   5   2   2       16.30       27.51     20.68 o
   6   2   2        0.28      -21.35     21.35 o
  -6   3   2      104.94      150.00     31.92 o
  -5   3   2       46.78       58.86     23.38 o
  -4   3   2        6.86        5.16      9.47 o
  -3   3   2      514.45      493.61     12.17 o
  -2   3   2     1230.20     1078.04     14.84 o
  -1   3   2     1268.14     1335.82     18.04 o
   0   3   2     1211.35      927.46     11.60 o
   1   3   2     1787.25     1583.20     23.07 o
   2   3   2      286.59      294.29      8.57 o
   3   3   2      408.31      372.92     12.78 o
   4   3   2       98.68      116.25     20.02 o
   5   3   2       20.26       19.85     11.88 o
   6   3   2       37.88       44.40     25.58 o
  -6   4   2       31.70       53.41     28.39 o
  -5   4   2       87.37      141.71     43.89 o
  -4   4   2       58.34       62.65     18.02 o
  -3   4   2       34.08       27.16      7.14 o
  -2   4   2      218.26      152.13      6.14 o
  -1   4   2     3473.06     4710.39     96.99 o
   0   4   2     1000.30      836.63     12.51 o
   1   4   2    44130.75    40557.71    442.97 o
   2   4   2      149.25       93.01      5.86 o
   3   4   2      290.68      391.34     12.58 o
   4   4   2       80.79       89.73     14.93 o
   5   4   2        9.87       29.65     15.74 o
   6   4   2       48.84       60.91     26.85 o
  -6   5   2        0.53        9.21     25.83 o
  -5   5   2       11.77      -18.57     19.73 o
  -4   5   2      122.14      134.12     12.15 o
  -3   5   2      109.48      101.39      8.35 o
  -2   5   2     2367.20     2090.26     25.70 o
  -1   5   2      847.14      834.35     96.50 o
   0   5   2      264.95      259.91      8.03 o
   1   5   2    14023.31    12901.10    164.17 o
   2   5   2     1320.36     1193.48     17.83 o
   3   5   2        9.87        0.97      5.20 o
   4   5   2      156.01      151.45     13.42 o
   5   5   2       53.68       60.17     14.77 o
   6   5   2        7.61        1.84     23.91 o
  -6   6   2        0.56       -9.93     27.17 o
  -5   6   2       15.61       41.27     22.54 o
  -4   6   2       21.51       19.49      8.18 o
  -3   6   2       42.66       35.50      6.94 o
  -2   6   2      125.21      110.87      8.46 o
  -1   6   2     1263.46     1220.29     17.74 o
   0   6   2      219.96      115.92      6.80 o
   1   6   2       86.53       92.50      7.68 o
   2   6   2      765.04      733.08     15.14 o
   3   6   2        4.13        3.23      5.14 o
   4   6   2        1.44        2.35      9.26 o
   5   6   2       40.44       25.53     10.93 o
   6   6   2        0.08       13.87     24.50 o
  -6   7   2        8.17       12.72     26.68 o
  -5   7   2        4.75        4.61     21.02 o
  -4   7   2       97.63       74.70     12.87 o
  -3   7   2       24.65       42.67      9.35 o
  -2   7   2      242.13       96.46     12.83 o
  -1   7   2      558.91      474.72      9.24 o
   0   7   2       55.86       48.89      6.73 o
   1   7   2      503.46      358.60     11.36 o
   2   7   2     4181.60     4007.17     48.50 o
   3   7   2        3.63       -4.60      5.85 o
   4   7   2      131.35      121.02     12.54 o
   5   7   2       40.39       43.12     21.09 o
   6   7   2       13.85        2.86     37.21 o
  -6   8   2        4.04       -8.95     25.82 o
  -5   8   2       13.06       -7.66     19.71 o
  -4   8   2        4.12        4.52     10.66 o
  -3   8   2      149.47      141.16     11.89 o
  -2   8   2      292.51      315.56      9.30 o
  -1   8   2      670.70      716.14     11.75 o
   0   8   2     1590.10     1433.09     26.21 o
   1   8   2     1561.58     1563.13     22.65 o
   2   8   2       16.78       12.84      5.38 o
   3   8   2      223.69      245.73     12.38 o
   4   8   2       17.39        9.75      9.08 o
   5   8   2        3.48       19.02     20.25 o
   6   8   2        1.84      -31.68     31.68 o
  -6   9   2        0.77        1.46     40.13 o
  -5   9   2       28.72       23.03     12.63 o
  -4   9   2       33.05        9.20     11.10 o
  -3   9   2       21.11       34.87     17.50 o
  -2   9   2      310.71      275.54     12.31 o
  -1   9   2      106.70      135.96      7.56 o
   0   9   2      120.76      125.02      9.61 o
   1   9   2      367.59      377.11     10.93 o
   2   9   2      448.96      468.32     19.12 o
   3   9   2       13.40        7.34      6.36 o
   4   9   2       42.70       47.61     10.11 o
   5   9   2       12.42       42.41     21.31 o
   6   9   2        4.45       15.29     38.52 o
  -6  10   2        0.09      -22.60     38.88 o
  -5  10   2       28.58        5.67     10.93 o
  -4  10   2       59.76       62.58     12.91 o
  -3  10   2       23.57       23.63      8.93 o
  -2  10   2      727.01      776.28     38.32 o
  -1  10   2       37.64       60.42      8.79 o
   0  10   2       46.97       15.92      7.89 o
   1  10   2      374.80      341.56     10.61 o
   2  10   2     5298.27     5073.80     55.19 o
   3  10   2       54.70       57.52     11.07 o
   4  10   2        8.04       -7.49      7.49 o
   5  10   2      471.13      606.34     59.70 o
   6  10   2        0.10      -10.70     36.74 o
  -6  11   2        0.08       -1.15     37.37 o
  -5  11   2        2.65       10.24     19.77 o
  -4  11   2       28.19       34.00     14.55 o
  -3  11   2      163.14      126.73      9.90 o
  -2  11   2      572.08      626.00     23.12 o
  -1  11   2       37.25       29.76      4.92 o
   0  11   2      226.15      209.58     13.50 o
   1  11   2      126.29      146.03      8.00 o
   2  11   2     5758.10     5228.85     57.18 o
   3  11   2      195.80      189.80     12.00 o
   4  11   2       14.75       24.50      9.37 o
   5  11   2        9.99       28.08     32.57 o
   6  11   2        1.16       14.20     39.46 o
  -6  12   2        4.45        1.98     40.03 o
  -5  12   2        3.28        4.27     13.92 o
  -4  12   2        7.89       -0.44     15.99 o
  -3  12   2       18.53       20.38      6.93 o
  -2  12   2      174.76      164.57      8.19 o
  -1  12   2      244.82      333.95     14.06 o
   0  12   2       38.03       62.84      8.18 o
   1  12   2     3762.22     3482.36     43.26 o
   2  12   2      885.61      866.17     16.85 o
   3  12   2        1.88        5.89      6.59 o
   4  12   2       27.38        2.78      9.29 o
   5  12   2        0.32      -28.81     28.81 o
   6  12   2        0.39      -34.50     34.50 o
  -6  13   2        1.47       46.29     43.89 o
  -5  13   2       11.54        9.94     14.82 o
  -4  13   2        6.79        8.87     17.79 o
  -3  13   2       47.43       25.08      7.70 o
  -2  13   2      520.28      508.66     13.80 o
  -1  13   2       38.57       52.26      6.33 o
   0  13   2       10.39        4.77      6.77 o
   1  13   2      643.45      725.54     18.39 o
   2  13   2      793.55      836.49     17.97 o
   3  13   2      170.59      158.29     12.62 o
   4  13   2       17.16        5.28     12.32 o
   5  13   2        2.26      -10.44     29.80 o
   6  13   2       16.80       13.15     37.32 o
  -6  14   2        0.65       16.34     38.46 o
  -5  14   2        5.96      -12.78     13.71 o
  -4  14   2       27.09       14.15     17.82 o
  -3  14   2       22.57       11.35      8.78 o
  -2  14   2       19.53        8.86      5.82 o
  -1  14   2       98.59      138.23     11.59 o
   0  14   2     1142.18      964.36     24.24 o
   1  14   2        5.53       19.73      6.23 o
   2  14   2      261.65      306.75     12.03 o
   3  14   2       52.72       53.03     10.60 o
   4  14   2        1.59        1.39     11.54 o
   5  14   2       58.01       62.05     38.10 o
   6  14   2        0.45      -35.38     35.38 o
  -6  15   2        2.07       17.43     42.22 o
  -5  15   2        1.47        5.97     15.82 o
  -4  15   2       28.89        8.38     17.69 o
  -3  15   2       12.41       11.05      8.89 o
  -2  15   2      124.16      122.97      9.19 o
  -1  15   2       31.86       34.47      5.99 o
   0  15   2       43.66       54.56     13.06 o
   1  15   2        3.88       13.49      6.41 o
   2  15   2       35.54       30.49      7.67 o
   3  15   2      104.76      105.46     15.47 o
   4  15   2      150.58      152.62     27.07 o
   5  15   2       12.01        5.90     32.41 o
  -5  16   2        0.69       17.86     16.51 o
  -4  16   2       23.59       14.03      9.79 o
  -3  16   2      447.24      445.73     22.23 o
  -2  16   2        3.53        4.36      6.44 o
  -1  16   2       13.35       14.00      5.78 o
   0  16   2      196.38      250.71     14.35 o
   1  16   2      116.77      130.69      9.22 o
   2  16   2       60.27       63.32      8.84 o
   3  16   2      960.43      916.94     26.54 o
   4  16   2      365.19      340.54     18.81 o
   5  16   2        1.07       -3.86     30.69 o
  -5  17   2        0.00       17.16     23.31 o
  -4  17   2       64.92       81.39     12.37 o
  -3  17   2      285.78      262.59     18.47 o
  -2  17   2       70.97       54.38      7.91 o
  -1  17   2        9.99        2.90      5.69 o
   0  17   2       61.94       68.84     10.14 o
   1  17   2      165.29      139.10      9.99 o
   2  17   2        4.02        6.66      7.74 o
   3  17   2     1167.00     1131.32     30.40 o
   4  17   2      120.18      136.72     14.62 o
   5  17   2        0.02      -19.00     31.42 o
  -5  18   2       16.54       25.33     24.61 o
  -4  18   2        5.77      -10.00     10.16 o
  -3  18   2      540.62      572.43     22.47 o
  -2  18   2      182.17      165.53     14.13 o
  -1  18   2        1.89        2.63      5.79 o
   0  18   2      128.09      137.80     12.56 o
   1  18   2        0.47        5.36      6.78 o
   2  18   2       64.09       77.23      9.90 o
   3  18   2     1078.58     1096.82     32.53 o
   4  18   2        0.37       -0.88     10.90 o
   5  18   2        5.30      -25.36     30.27 o
  -5  19   2        0.22       21.02     23.59 o
  -4  19   2        8.19       18.81     12.09 o
  -3  19   2       30.84       39.22     11.91 o
  -2  19   2       14.70       14.76      9.57 o
  -1  19   2        8.35        3.66      6.28 o
   0  19   2      158.32      163.80     14.13 o
   1  19   2        0.94       -0.54      6.86 o
   2  19   2       37.79       51.50     12.09 o
   3  19   2      261.22      258.70     30.75 o
   4  19   2        3.97       -2.11     12.70 o
   5  19   2        3.61      -13.73     31.42 o
  -5  20   2       10.70       34.16     51.80 o
  -4  20   2        6.60        0.87     11.80 o
  -3  20   2       13.65       14.12     11.14 o
  -2  20   2      187.09      173.70     14.62 o
  -1  20   2       75.74       60.99     11.39 o
   0  20   2      586.00      666.28     23.49 o
   1  20   2       41.50       44.56      8.50 o
   2  20   2       11.78        3.19      8.49 o
   3  20   2      215.04      200.94     16.60 o
   4  20   2        4.95      -13.47     13.47 o
   5  20   2        7.47      -21.14     32.72 o
  -5  21   2        0.33       12.97     23.32 o
  -4  21   2       20.74       19.00     13.60 o
  -3  21   2        7.32        0.77     10.82 o
  -2  21   2      210.61      229.48     16.15 o
  -1  21   2       23.69       14.66     10.01 o
   0  21   2      293.35      319.34     31.40 o
   1  21   2        3.08        0.82      8.55 o
   2  21   2       23.41       15.75      9.09 o
   3  21   2       95.70       84.12     14.12 o
   4  21   2       79.26       76.01     25.21 o
   5  21   2        1.56       35.54     35.38 o
  -5  22   2        5.20       13.95     23.56 o
  -4  22   2        5.83       -3.46     20.48 o
  -3  22   2        4.19        0.46     11.48 o
  -2  22   2      168.91      169.48     15.25 o
  -1  22   2       66.43       54.22     12.20 o
   0  22   2       41.39       80.76     12.81 o
   1  22   2      185.29      198.52     14.37 o
   2  22   2       61.64       76.18     11.65 o
   3  22   2       37.12       36.89     15.15 o
   4  22   2       99.12      136.69     26.40 o
   5  22   2        0.60       18.42     35.49 o
  -5  23   2        1.42       39.86     27.40 o
  -4  23   2       13.60       39.31     22.48 o
  -3  23   2       51.44       37.01     15.29 o
  -2  23   2        4.63        2.73     12.24 o
  -1  23   2       75.91       41.76     16.34 o
   0  23   2       88.06       88.62     22.56 o
   1  23   2       17.58       18.22      9.82 o
   2  23   2        3.77        5.90     11.13 o
   3  23   2      123.97       78.21     17.76 o
   4  23   2      126.38      109.58     28.52 o
   5  23   2        0.42      -31.42     31.42 o
  -5  24   2        4.93        7.54     26.53 o
  -4  24   2       23.62       28.62     23.52 o
  -3  24   2        0.12       -0.26     13.34 o
  -2  24   2       81.17      109.79     17.16 o
  -1  24   2       24.78       22.04     13.11 o
   0  24   2        9.23       23.69     11.38 o
   1  24   2       29.45       18.53     11.23 o
   2  24   2       41.83       19.79     14.32 o
   3  24   2        0.78       19.49     16.42 o
   4  24   2      239.35      147.76     28.60 o
   5  24   2       15.66      -29.85     35.70 o
  -4  25   2       19.01       53.65     39.48 o
  -3  25   2        0.91       -7.51     27.22 o
  -2  25   2      128.82      142.70     18.99 o
  -1  25   2       28.31        2.28     12.12 o
   0  25   2        4.27       -8.37     10.32 o
   1  25   2      133.92      144.87     16.47 o
   2  25   2       23.25       -8.29     16.36 o
   3  25   2        0.56       -9.22     15.20 o
   4  25   2      134.05      162.71     37.68 o
  -4  26   2        6.89      -13.85     21.47 o
  -3  26   2       33.01       30.48     31.10 o
  -2  26   2       17.04       23.68     18.90 o
  -1  26   2      116.82      145.10     19.69 o
   0  26   2        1.07        2.74     11.58 o
   1  26   2      221.30      251.90     24.48 o
   2  26   2       45.71       56.31     20.70 o
   3  26   2        2.94       10.49     27.19 o
   4  26   2        8.02        6.62     23.16 o
  -4  27   2       11.28       -2.56     30.48 o
  -3  27   2        1.63      -26.56     27.40 o
  -2  27   2        1.41       -1.43     13.80 o
  -1  27   2       43.17       55.19     16.14 o
   0  27   2        2.41       -9.71     11.55 o
   1  27   2       41.89       57.30     16.19 o
   2  27   2       12.27        7.64     19.08 o
   3  27   2       21.34       -4.12     25.00 o
   4  27   2       12.78       16.76     24.42 o
  -4  28   2        5.49       14.72     35.44 o
  -3  28   2        3.13        2.09     29.90 o
  -2  28   2       18.10        1.37     14.57 o
  -1  28   2      181.24      214.49     22.63 o
   0  28   2        5.80        7.79     12.33 o
   1  28   2       51.85       65.37     17.20 o
   2  28   2       10.37       23.39     21.66 o
   3  28   2        1.23      -27.76     27.76 o
   4  28   2        0.86      -14.98     33.82 o
  -4  29   2        6.20        0.78     34.18 o
  -3  29   2        6.47       -4.91     28.13 o
  -2  29   2        6.32      -14.50     34.50 o
  -1  29   2        3.16       -9.89     13.14 o
   0  29   2        0.06       11.94     13.17 o
   1  29   2       51.80       35.94     15.74 o
   2  29   2       57.12       42.66     23.13 o
   3  29   2        2.93       25.62     30.22 o
   4  29   2        0.90      -14.35     34.29 o
  -4  30   2        1.50      -11.43     32.36 o
  -3  30   2        3.71      -11.69     28.39 o
  -2  30   2       12.80       14.17     19.63 o
  -1  30   2        4.39        3.05     14.76 o
   0  30   2        0.28       15.25     13.26 o
   1  30   2       21.03       20.45     28.81 o
   2  30   2        0.72       -8.30     29.80 o
   3  30   2        2.45        8.72     32.25 o
   4  30   2       26.69       19.10     37.99 o
  -3  31   2        0.24       -1.67     31.05 o
  -2  31   2        0.55      -17.18     17.18 o
  -1  31   2       66.23       64.93     29.27 o
   0  31   2       29.03       35.09     17.68 o
   1  31   2        3.87       31.12     17.19 o
   2  31   2        7.93       27.14     31.68 o
   3  31   2        0.55      -17.38     32.93 o
  -3  32   2       24.83        3.03     34.34 o
  -2  32   2       16.34       -0.82     25.21 o
  -1  32   2        2.09       12.96     16.72 o
   0  32   2        3.93       11.67     26.23 o
   1  32   2       22.52       19.07     17.22 o
   2  32   2       12.02      -10.02     30.69 o
   3  32   2        1.90       40.97     38.10 o
  -3  33   2        0.67      -23.28     32.41 o
  -2  33   2        4.84        3.96     19.11 o
  -1  33   2       16.02       36.43     21.48 o
   0  33   2       34.15       12.83     21.00 o
   1  33   2        9.75        5.47     30.66 o
   2  33   2       40.57       21.55     33.56 o
   3  33   2        2.08       -8.72     33.24 o
  -3  34   2        0.78       24.58     37.58 o
  -2  34   2        0.58       25.09     22.10 o
  -1  34   2        7.09       26.25     38.93 o
   0  34   2       25.17       40.58     22.64 o
   1  34   2        7.86        3.81     19.61 o
   2  34   2        9.36      -30.17     30.17 o
   3  34   2        0.34        2.51     39.46 o
  -2  35   2        0.33      -12.72     21.44 o
  -1  35   2        0.86        1.51     20.37 o
   0  35   2        4.71       19.77     21.81 o
   1  35   2        4.05       35.69     23.02 o
   2  35   2        5.46        1.57     35.38 o
  -2  36   2        0.53      -29.64     29.64 o
  -1  36   2       13.63        3.32     21.85 o
   0  36   2        0.95        8.78     22.04 o
   1  36   2        1.90      -12.15     19.84 o
   2  36   2        9.16       16.65     39.14 o
  -1  37   2        2.27      -11.23     22.71 o
   0  37   2        6.90        8.72     23.72 o
   1  37   2        0.29      -30.37     30.37 o
  -1  38   2        4.42      -21.39     21.39 o
   0  38   2       37.14       71.17     28.80 o
   1  38   2        6.71      -28.97     28.97 o
  -6   1   3       27.61      114.41     30.11 o
  -5   1   3      262.10      368.46     34.44 o
  -4   1   3        3.80       11.30     10.37 o
  -3   1   3      233.08      204.95      9.11 o
  -2   1   3       28.72       36.77      4.91 o
  -1   1   3     2122.11     1900.50     22.83 o
   0   1   3     8546.93     7852.12     82.22 o
   1   1   3     5620.25     5134.84     62.32 o
   2   1   3       16.32       20.02      4.68 o
   3   1   3      257.36      219.50     10.44 o
   4   1   3       36.54       13.46     17.68 o
   5   1   3       17.12        0.38     19.78 o
   6   1   3        9.44       12.80     23.70 o
  -6   2   3       25.78       13.73     26.79 o
  -5   2   3        2.44      -15.47     21.06 o
  -4   2   3       34.10       36.50      7.97 o
  -3   2   3      169.63      175.33      8.15 o
  -2   2   3       90.78       77.88      6.47 o
  -1   2   3     1418.05     1657.16     20.72 o
   0   2   3     1396.13     1289.70     16.47 o
   1   2   3    10455.32     8860.75     92.92 o
   2   2   3      117.08      141.18      6.40 o
   3   2   3       62.55       54.38      7.46 o
   4   2   3       41.23       14.11     20.56 o
   5   2   3        2.15        2.11     12.64 o
   6   2   3       22.23       54.67     26.10 o
  -6   3   3        9.48       -7.75     28.70 o
  -5   3   3        9.03       23.34     21.23 o
  -4   3   3       36.87       32.56      7.64 o
  -3   3   3       22.03       22.12      5.35 o
  -2   3   3       59.88       66.60      5.30 o
  -1   3   3      201.54      191.67     11.78 o
   0   3   3       48.29       46.93      4.92 o
   1   3   3     1757.60     1616.40     35.29 o
   2   3   3      517.20      490.94     10.39 o
   3   3   3       41.46       44.22      6.85 o
   4   3   3      146.60      152.85     16.65 o
   5   3   3        1.89        0.95     12.64 o
   6   3   3        1.52       30.87     25.64 o
  -6   4   3       10.62       33.70     26.57 o
  -5   4   3        3.13       -4.14     20.63 o
  -4   4   3       93.18       92.64     14.30 o
  -3   4   3      175.38      165.20     10.60 o
  -2   4   3      334.63      270.57      8.01 o
  -1   4   3      170.37      273.07     15.49 o
   0   4   3     8078.21     8266.22     74.61 o
   1   4   3     1973.57     1902.64     25.35 o
   2   4   3      144.64      161.18      7.49 o
   3   4   3      353.76      330.91     11.40 o
   4   4   3       34.05       11.30     11.25 o
   5   4   3        0.22       -2.45     12.07 o
   6   4   3       54.99       47.85     26.51 o
  -6   5   3       21.35       36.49     28.25 o
  -5   5   3        1.77        6.08     14.46 o
  -4   5   3       11.52       -7.92      8.33 o
  -3   5   3       44.64       33.90      7.33 o
  -2   5   3     1033.97     1143.18     20.47 o
  -1   5   3     3929.59     3793.72     44.31 o
   0   5   3     2661.36     2274.47     25.30 o
   1   5   3      536.65      543.64     18.17 o
   2   5   3       84.45       57.70      6.97 o
   3   5   3      154.53      130.39     10.43 o
   4   5   3       24.97       23.62     11.16 o
   5   5   3        5.51       21.62     12.48 o
   6   5   3       42.48       65.20     30.37 o
  -6   6   3       44.40        7.44     28.38 o
  -5   6   3       29.26       48.92     16.32 o
  -4   6   3        4.90       15.79      9.62 o
  -3   6   3       49.72       35.21      8.40 o
  -2   6   3     2503.78     2297.72     28.86 o
  -1   6   3      172.98      208.09      8.39 o
   0   6   3     3445.95     3513.76     44.09 o
   1   6   3     2998.90     2263.54     37.20 o
   2   6   3     1568.98     1461.74     21.25 o
   3   6   3      276.62      268.44     10.64 o
   4   6   3        2.24       14.20     14.66 o
   5   6   3        1.80      -11.06     11.06 o
   6   6   3       10.09       10.01     24.47 o
  -6   7   3       69.13      126.36     32.35 o
  -5   7   3       16.42        9.70     13.76 o
  -4   7   3      163.73      177.85     14.32 o
  -3   7   3      173.48      199.50     12.37 o
  -2   7   3        1.39        2.97      5.18 o
  -1   7   3      691.13      661.49     12.51 o
   0   7   3       12.16        7.71      3.92 o
   1   7   3      212.32      184.97      8.30 o
   2   7   3       16.45       15.34      5.78 o
   3   7   3       22.82       11.84      6.60 o
   4   7   3       25.72       23.87     10.89 o
   5   7   3       84.23      120.70     15.39 o
   6   7   3        4.54       17.84     24.94 o
  -6   8   3       56.53       93.75     31.52 o
  -5   8   3       25.28       27.49     12.72 o
  -4   8   3        2.24       11.97     10.14 o
  -3   8   3       33.95       39.18      8.90 o
  -2   8   3      470.22      491.49     16.22 o
  -1   8   3      357.70      309.62      8.53 o
   0   8   3      298.85      194.28      7.63 o
   1   8   3       70.04       86.56      6.21 o
   2   8   3     2274.00     2008.73     27.00 o
   3   8   3        5.53       -4.67      6.45 o
   4   8   3       13.97       10.79      9.81 o
   5   8   3        1.77        2.31     11.73 o
   6   8   3        4.39      -16.91     35.75 o
  -6   9   3        2.46       65.34     48.17 o
  -5   9   3        1.75       12.99     11.97 o
  -4   9   3        3.39       -9.27      9.27 o
  -3   9   3        9.42       11.96      9.18 o
  -2   9   3       85.86       88.25      6.58 o
  -1   9   3      821.51      876.81     18.86 o
   0   9   3      209.89      186.88     10.45 o
   1   9   3      994.73      981.54     16.38 o
   2   9   3      522.19      415.47     13.35 o
   3   9   3      132.94      160.30     10.45 o
   4   9   3        0.66        3.43      9.22 o
   5   9   3       18.77       36.02     11.99 o
   6   9   3        2.82       66.02     40.45 o
  -6  10   3        1.12       34.97     45.93 o
  -5  10   3       17.97       12.03     16.07 o
  -4  10   3      124.00      119.10     13.33 o
  -3  10   3       20.26       18.63      6.69 o
  -2  10   3      202.54      190.13     14.58 o
  -1  10   3      164.65      155.97      8.27 o
   0  10   3      335.52      307.74     19.50 o
   1  10   3      426.74      531.40     13.15 o
   2  10   3     2425.44     2286.86     31.92 o
   3  10   3      252.60      256.41     12.72 o
   4  10   3        8.79        1.19     13.66 o
   5  10   3      300.49      295.04     21.34 o
   6  10   3        0.13       26.67     39.25 o
  -6  11   3        4.72       -8.40     41.80 o
  -5  11   3        4.51       -1.40     14.66 o
  -4  11   3       35.84       32.99     15.25 o
  -3  11   3      105.66      109.51      9.36 o
  -2  11   3      894.08      904.42     16.43 o
  -1  11   3     6586.13     6269.28     69.70 o
   0  11   3        2.17       -1.59      6.39 o
   1  11   3      645.06      814.45     27.34 o
   2  11   3       56.78       46.53      6.18 o
   3  11   3       14.55        6.36      7.44 o
   4  11   3        2.93        0.29     10.66 o
   5  11   3       20.96       27.83     24.35 o
   6  11   3        3.94        8.45     38.78 o
  -6  12   3        0.96      -37.42     39.72 o
  -5  12   3        0.98        4.88     14.45 o
  -4  12   3      125.73      146.71     16.11 o
  -3  12   3       36.05       41.88      9.38 o
  -2  12   3      171.23      170.11      8.32 o
  -1  12   3      111.70      124.36      6.48 o
   0  12   3       96.29      127.31     10.34 o
   1  12   3       76.74      111.17      8.13 o
   2  12   3       13.38       21.98      8.18 o
   3  12   3      112.25      112.20     12.08 o
   4  12   3        9.91       13.83     11.41 o
   5  12   3       12.70        8.97     13.07 o
   6  12   3        0.86       14.46     39.14 o
  -6  13   3        4.21      -28.18     39.30 o
  -5  13   3        0.49       25.64     15.27 o
  -4  13   3       13.71        4.00     25.49 o
  -3  13   3      318.00      377.20     22.47 o
  -2  13   3      227.30      242.15     10.06 o
  -1  13   3      199.73      223.04      8.90 o
   0  13   3        2.79       -4.50      6.70 o
   1  13   3      971.06      957.75     19.07 o
   2  13   3     1025.47      997.52     19.82 o
   3  13   3      213.37      209.27     16.23 o
   4  13   3        4.12       -8.21     13.54 o
   5  13   3        3.58      -12.99     12.99 o
   6  13   3        1.39        0.78     35.75 o
  -6  14   3       21.53      -16.44     42.06 o
  -5  14   3        0.70       13.16     14.04 o
  -4  14   3        8.54       14.32     20.07 o
  -3  14   3      219.02      235.37     14.46 o
  -2  14   3      126.06       96.92      9.39 o
  -1  14   3      421.56      367.77     10.77 o
   0  14   3      322.04      280.58     15.32 o
   1  14   3      177.76      166.21     12.55 o
   2  14   3       39.84       26.39      7.55 o
   3  14   3      197.24      235.28     15.61 o
   4  14   3        3.03       18.57     10.89 o
   5  14   3        3.54        7.72     31.00 o
   6  14   3       12.40      -22.81     42.12 o
  -5  15   3        9.91       -8.66     14.76 o
  -4  15   3      143.10      178.78     26.16 o
  -3  15   3       20.77       26.82      9.58 o
  -2  15   3       28.38       38.99      7.06 o
  -1  15   3       15.41       23.55      5.28 o
   0  15   3      546.11      468.43     18.00 o
   1  15   3       48.56       71.55      8.68 o
   2  15   3      308.60      288.13     13.17 o
   3  15   3       46.04       46.83     11.40 o
   4  15   3       23.31       13.63     11.30 o
   5  15   3        0.76       41.28     35.38 o
  -5  16   3       11.99        0.07     15.72 o
  -4  16   3       17.88        4.88     10.10 o
  -3  16   3      276.90      253.56     15.89 o
  -2  16   3      165.93      195.35     13.72 o
  -1  16   3      250.08      250.09     17.12 o
   0  16   3       43.20       48.07      9.54 o
   1  16   3       71.23       86.42      8.30 o
   2  16   3       36.10       46.48      8.66 o
   3  16   3      169.14      184.19     15.96 o
   4  16   3       96.12       80.15     14.90 o
   5  16   3        2.64      -29.54     29.54 o
  -5  17   3       25.16       34.66     20.13 o
  -4  17   3       34.54       27.31     12.67 o
  -3  17   3       29.71       30.92     10.88 o
  -2  17   3       63.92       81.39     11.04 o
  -1  17   3       26.12       31.94      6.28 o
   0  17   3      113.00      126.62     12.27 o
   1  17   3       23.48       26.02      7.47 o
   2  17   3        8.18        9.92     11.35 o
   3  17   3       40.61       60.28     17.17 o
   4  17   3       42.44       36.38     12.00 o
   5  17   3        2.50      -31.63     31.63 o
  -5  18   3        6.46      -14.31     16.54 o
  -4  18   3        2.50       23.29     11.46 o
  -3  18   3      311.75      343.63     27.59 o
  -2  18   3      266.51      300.39     26.67 o
  -1  18   3       80.24      105.82     10.29 o
   0  18   3      192.56      209.11     14.60 o
   1  18   3      216.77      201.64     11.12 o
   2  18   3      105.19       86.37     12.44 o
   3  18   3       73.39       74.90     15.21 o
   4  18   3       17.94       26.67     11.89 o
   5  18   3        1.36      -12.21     32.25 o
  -5  19   3       12.31        0.59     27.06 o
  -4  19   3        6.60        3.64     11.91 o
  -3  19   3       34.26       41.94     11.62 o
  -2  19   3      173.43      231.66     16.32 o
  -1  19   3       21.73       17.54      8.40 o
   0  19   3       66.44       73.43     11.55 o
   1  19   3      134.51      139.80     11.66 o
   2  19   3       13.71       23.02     11.01 o
   3  19   3      145.96      117.59     14.76 o
   4  19   3        7.10       12.37     14.39 o
   5  19   3        2.16       22.65     35.23 o
  -5  20   3        0.29       -7.80     22.28 o
  -4  20   3        0.55       -9.74     11.83 o
  -3  20   3       12.42       11.39     11.07 o
  -2  20   3      725.99      705.24     24.35 o
  -1  20   3      208.22      225.07     18.21 o
   0  20   3        1.69        9.86      9.33 o
   1  20   3       27.94       29.35      8.29 o
   2  20   3      146.33      159.66     15.00 o
   3  20   3       34.21       45.77     12.96 o
   4  20   3        9.02      -10.67     15.43 o
   5  20   3        1.67       13.10     36.53 o
  -5  21   3       27.03       17.77     28.08 o
  -4  21   3        9.03       -5.06     19.87 o
  -3  21   3       43.22       42.15     12.55 o
  -2  21   3       16.00       23.39     10.80 o
  -1  21   3      127.76      114.08     14.27 o
   0  21   3       59.36       66.47     16.56 o
   1  21   3       57.59       37.94     11.94 o
   2  21   3       17.85       17.97     11.44 o
   3  21   3        4.08        1.90     11.72 o
   4  21   3       10.17       17.66     20.61 o
   5  21   3        3.73      -36.48     38.20 o
  -5  22   3        0.86       -8.15     24.69 o
  -4  22   3        4.53        3.72     20.96 o
  -3  22   3       32.85       39.41     12.86 o
  -2  22   3      212.19      224.64     20.10 o
  -1  22   3       58.85       63.38     18.84 o
   0  22   3      111.81      127.91     14.78 o
   1  22   3        7.47       -6.72      8.56 o
   2  22   3       22.24       10.30     13.87 o
   3  22   3       60.74       38.40     13.30 o
   4  22   3       76.08       65.21     46.97 o
   5  22   3        3.93      -22.70     31.42 o
  -5  23   3       11.03      -19.41     25.09 o
  -4  23   3        6.84      -20.77     20.77 o
  -3  23   3       19.24        4.36     12.10 o
  -2  23   3      354.30      354.17     24.11 o
  -1  23   3        3.41        5.28     11.79 o
   0  23   3       28.28       34.47     12.21 o
   1  23   3        0.28        8.49      9.92 o
   2  23   3       39.21       28.66     12.54 o
   3  23   3       43.53       55.98     14.50 o
   4  23   3       33.05       12.88     22.90 o
   5  23   3        1.63      -28.03     33.51 o
  -5  24   3        0.06      -24.41     24.41 o
  -4  24   3        1.76      -19.84     19.84 o
  -3  24   3        3.70       -3.09     12.71 o
  -2  24   3       28.45       10.15     12.98 o
  -1  24   3       66.45       79.44     16.39 o
   0  24   3       46.95       67.26     21.37 o
   1  24   3       14.22       13.57     12.13 o
   2  24   3       27.82       11.01     13.67 o
   3  24   3        0.26      -14.79     14.79 o
   4  24   3        7.36      -19.97     19.97 o
   5  24   3        0.18       16.39     37.37 o
  -4  25   3       10.28        3.18     22.28 o
  -3  25   3       36.60       22.24     20.83 o
  -2  25   3        1.32       15.28     13.43 o
  -1  25   3      278.13      270.77     23.28 o
   0  25   3        0.52        9.22     11.57 o
   1  25   3       17.64       22.48     12.74 o
   2  25   3       13.08       21.64     15.19 o
   3  25   3        2.05      -18.16     18.16 o
   4  25   3       52.14       22.88     24.49 o
  -4  26   3        7.72        3.75     23.44 o
  -3  26   3       13.39       -8.82     26.67 o
  -2  26   3        3.45        0.85     13.23 o
  -1  26   3      494.77      537.74     45.83 o
   0  26   3       32.88       36.11     21.10 o
   1  26   3       30.25        3.23     12.34 o
   2  26   3       32.73       34.57     16.60 o
   3  26   3        2.61       13.46     31.21 o
   4  26   3       43.27       25.96     46.92 o
  -4  27   3        1.50       21.97     32.04 o
  -3  27   3       69.11      143.83     42.80 o
  -2  27   3       67.45       94.56     18.70 o
  -1  27   3       28.33       15.69     14.54 o
   0  27   3       19.86       13.47     12.16 o
   1  27   3       56.93       28.35     13.58 o
   2  27   3       41.50       43.36     21.64 o
   3  27   3       17.23      -21.71     29.70 o
   4  27   3       22.41       -2.92     28.52 o
  -4  28   3        1.76       13.20     32.25 o
  -3  28   3       42.69      -11.59     28.03 o
  -2  28   3       31.86       40.99     17.37 o
  -1  28   3       40.06       26.97     23.89 o
   0  28   3        2.95       -1.28     12.69 o
   1  28   3        3.10       -5.49     12.64 o
   2  28   3        8.96       23.71     21.09 o
   3  28   3       32.40       13.20     33.92 o
   4  28   3       28.22       30.43     38.67 o
  -4  29   3        8.68       53.39     37.79 o
  -3  29   3        0.51       32.20     33.24 o
  -2  29   3        5.89        2.60     17.01 o
  -1  29   3      123.73      131.10     30.57 o
   0  29   3       32.68       29.53     16.81 o
   1  29   3       40.32       51.71     17.54 o
   2  29   3        5.86      -14.40     26.20 o
   3  29   3        6.91       10.91     32.72 o
   4  29   3        0.73       27.24     37.89 o
  -4  30   3        0.75       26.15     37.37 o
  -3  30   3        7.94       47.39     33.04 o
  -2  30   3        3.30       -7.25     18.35 o
  -1  30   3        4.79       -3.00     15.10 o
   0  30   3       48.57       65.85     21.97 o
   1  30   3       16.19       20.67     16.28 o
   2  30   3        3.31      -25.42     27.40 o
   3  30   3        6.37        9.45     34.71 o
   4  30   3        6.68      -32.41     32.41 o
  -3  31   3        0.44       35.18     34.60 o
  -2  31   3       18.11       14.56     20.90 o
  -1  31   3        0.65      -14.61     14.61 o
   0  31   3       18.47       17.51     16.91 o
   1  31   3        5.03       -3.22     37.40 o
   2  31   3       17.90       48.59     35.02 o
   3  31   3        1.90        1.20     32.41 o
  -3  32   3       22.14       -7.88     32.93 o
  -2  32   3        4.52       27.53     21.92 o
  -1  32   3       75.66       72.89     23.96 o
   0  32   3       40.90       50.52     22.97 o
   1  32   3       25.16       28.55     18.18 o
   2  32   3       40.00       12.42     34.18 o
   3  32   3        1.32      -33.66     33.66 o
  -3  33   3        0.33       21.71     39.09 o
  -2  33   3        0.41       18.00     21.28 o
  -1  33   3       10.73       11.74     20.00 o
   0  33   3       17.80        9.13     20.14 o
   1  33   3        9.63        5.02     19.64 o
   2  33   3        4.31      -23.07     31.47 o
   3  33   3        5.25       26.46     37.37 o
  -2  34   3        0.36      -20.12     21.35 o
  -1  34   3        7.84       18.77     22.20 o
   0  34   3       28.64       38.98     23.63 o
   1  34   3        2.41        4.02     29.28 o
   2  34   3        1.30      -30.06     31.84 o
  -2  35   3       15.06        7.48     22.46 o
  -1  35   3       43.60       29.73     26.67 o
   0  35   3       46.48       16.45     22.04 o
   1  35   3        4.32      -25.62     27.14 o
   2  35   3        1.09        5.22     34.13 o
  -2  36   3        0.77       15.52     24.67 o
  -1  36   3       17.47       16.46     40.00 o
   0  36   3        0.29       16.67     21.81 o
   1  36   3        1.62       32.04     32.67 o
   2  36   3        1.77      -18.06     32.88 o
  -1  37   3       13.63       -3.24     26.07 o
   0  37   3        2.80       -2.39     23.70 o
   1  37   3        2.15       33.19     36.53 o
   0  38   3        9.95       31.69     26.12 o
  -6   0   4        0.74        1.67     38.72 o
  -5   0   4      846.30     1000.89     68.42 o
  -4   0   4        1.96       -7.50     14.46 o
  -3   0   4        5.71       14.16     10.05 o
  -2   0   4     4144.10     4540.92     75.45 o
  -1   0   4      823.72      761.38     15.77 o
   0   0   4     2286.31     2091.74     80.22 o
   1   0   4      196.13      171.57     12.89 o
   3   0   4       85.37       96.03     15.86 o
   4   0   4       18.92       -7.41     21.03 o
   5   0   4       63.94       19.52     33.45 o
   6   0   4        0.36      -22.86     34.34 o
  -6   1   4       30.40       54.02     31.84 o
  -5   1   4      225.00      350.57     26.25 o
  -4   1   4       48.51       62.79     12.73 o
  -3   1   4      144.34      166.44     10.24 o
  -2   1   4     1006.49      954.27     16.10 o
  -1   1   4      774.93      650.59     11.49 o
   0   1   4     1480.84     1425.03     20.34 o
   1   1   4      294.92      242.20      8.51 o
   2   1   4       61.27       46.04      5.36 o
   3   1   4        7.98        9.13      8.31 o
   4   1   4        9.53        0.09     16.44 o
   5   1   4       13.06       14.10     13.82 o
   6   1   4       31.84       28.57     42.46 o
  -6   2   4       53.49       60.60     30.14 o
  -5   2   4      144.47      167.05     21.56 o
  -4   2   4      112.52      120.97     14.30 o
  -3   2   4       35.05       24.97      6.00 o
  -2   2   4     2204.56     2221.46     26.61 o
  -1   2   4      537.92      608.67     10.57 o
   0   2   4        9.63       16.44      3.68 o
   1   2   4      158.48      210.17      7.89 o
   2   2   4     1143.65     1156.52     17.00 o
   3   2   4      611.56      637.57     34.37 o
   4   2   4       10.94       -9.43     16.09 o
   5   2   4       16.16      -12.99     12.99 o
   6   2   4        9.22       33.78     27.09 o
  -6   3   4       31.88        0.31     26.99 o
  -5   3   4      633.81      692.68     36.93 o
  -4   3   4       55.24       60.36     17.75 o
  -3   3   4      154.56      131.69      9.00 o
  -2   3   4      171.30      136.02      8.51 o
  -1   3   4      881.34      760.81     12.81 o
   0   3   4       72.93      100.68      5.98 o
   1   3   4       66.18       80.27      5.77 o
   2   3   4       53.94       71.82      6.74 o
   3   3   4      118.21      105.80      9.47 o
   4   3   4       30.77       14.70     12.30 o
   5   3   4       38.93       23.42     13.67 o
   6   3   4        4.74       24.05     26.14 o
  -6   4   4       83.19       83.39     31.56 o
  -5   4   4       35.29       41.32     28.00 o
  -4   4   4      251.74      255.95     13.10 o
  -3   4   4       84.62       78.15      7.64 o
  -2   4   4     1195.29     1043.18     16.36 o
  -1   4   4        7.83       11.36      4.29 o
   0   4   4        4.38       -2.25      3.60 o
   1   4   4       85.50      135.98      6.71 o
   2   4   4       66.11       44.06      6.29 o
   3   4   4        5.17       -1.27      5.93 o
   4   4   4       21.88       27.99     11.50 o
   5   4   4        2.50       29.07     13.56 o
   6   4   4        8.55       27.51     25.37 o
  -6   5   4       72.55       64.37     29.48 o
  -5   5   4       80.05       89.71     19.04 o
  -4   5   4       14.74        2.23      9.89 o
  -3   5   4      420.11      477.26     17.46 o
  -2   5   4       34.29       55.20      6.49 o
  -1   5   4      343.18      392.69      9.61 o
   0   5   4       91.17       77.22      6.76 o
   1   5   4      260.63      296.77      9.10 o
   2   5   4        1.89       -1.10      5.09 o
   3   5   4       86.25       83.53      7.88 o
   4   5   4       42.26       55.99     11.86 o
   5   5   4        6.12        8.72     13.07 o
   6   5   4        5.98       10.69     23.44 o
  -6   6   4       53.43       10.72     27.57 o
  -5   6   4       15.10       19.95     15.32 o
  -4   6   4      305.01      324.49     17.43 o
  -3   6   4      377.17      446.60     27.86 o
  -2   6   4      279.91      321.18     10.75 o
  -1   6   4     1442.49     1383.87     20.02 o
   0   6   4       24.23       32.23      4.10 o
   1   6   4      527.58      624.98     16.03 o
   2   6   4      532.90      486.43     12.33 o
   3   6   4      109.74       91.15      8.32 o
   4   6   4       17.45        5.92     10.64 o
   5   6   4        3.15       -0.79     12.72 o
   6   6   4       16.98       11.10     24.94 o
  -6   7   4        8.90       21.62     28.46 o
  -5   7   4       30.38       34.79     17.59 o
  -4   7   4      685.17      777.53     24.13 o
  -3   7   4      907.69      886.29     22.87 o
  -2   7   4        0.13        1.74      4.34 o
  -1   7   4      691.94      706.86     12.36 o
   0   7   4       24.43       19.90      4.83 o
   1   7   4     1054.97     1131.83     18.97 o
   2   7   4        0.01       10.07      5.77 o
   3   7   4       88.13       73.04      8.73 o
   4   7   4       60.11       66.51     18.95 o
   5   7   4        5.37       -0.88     18.40 o
   6   7   4        3.20       10.28     41.13 o
  -6   8   4        2.39       29.53     27.72 o
  -5   8   4       29.33       20.94     22.43 o
  -4   8   4      988.51     1003.36     33.86 o
  -3   8   4      754.13      723.45     20.87 o
  -2   8   4      322.41      321.85     29.96 o
  -1   8   4      301.11      296.22     10.57 o
   0   8   4       14.63        4.41      4.61 o
   1   8   4      743.72      608.88     13.63 o
   2   8   4     4211.72     4075.73     46.97 o
   3   8   4      102.19      112.13     13.91 o
   4   8   4       55.09       25.05     13.89 o
   5   8   4       23.74       16.81     14.05 o
   6   8   4        6.08       26.62     41.18 o
  -6   9   4        1.21      -30.37     41.49 o
  -5   9   4       60.68       44.67     14.96 o
  -4   9   4      482.73      503.05     34.38 o
  -3   9   4      401.25      395.29     16.82 o
  -2   9   4        8.68       12.57      5.09 o
  -1   9   4     2957.28     2999.94     42.01 o
   0   9   4       10.61       26.20      5.03 o
   1   9   4      304.35      442.95     16.76 o
   2   9   4      141.99      163.85     10.60 o
   3   9   4       81.15       66.66      9.26 o
   4   9   4       37.09        2.85     10.00 o
   5   9   4       30.35       42.38     20.84 o
   6   9   4        1.40       -1.10     38.99 o
  -6  10   4       33.26       56.57     48.07 o
  -5  10   4       16.71       36.71     14.71 o
  -4  10   4      516.39      513.26     21.38 o
  -3  10   4       83.20       83.89     10.74 o
  -2  10   4      140.20      132.71      7.36 o
  -1  10   4      252.54      288.53     11.20 o
   0  10   4     1887.85     1688.08     26.66 o
   1  10   4       96.81       97.53      7.41 o
   2  10   4      303.01      300.76     11.64 o
   3  10   4       12.83        7.10      8.03 o
   4  10   4       29.12       -4.52     10.14 o
   5  10   4        1.70        2.66     34.39 o
   6  10   4        1.86      -36.27     40.50 o
  -6  11   4        1.06       24.95     41.28 o
  -5  11   4        9.07        5.46     14.30 o
  -4  11   4       20.96       19.63     10.09 o
  -3  11   4       54.99       54.51      8.47 o
  -2  11   4      393.27      418.93     12.18 o
  -1  11   4      179.32      212.85     11.99 o
   0  11   4        4.96        4.85      4.71 o
   1  11   4      156.74      169.01      9.13 o
   2  11   4      128.96      124.50     11.99 o
   3  11   4       63.84       64.90      9.42 o
   4  11   4       15.97        9.71     12.00 o
   5  11   4        1.20        5.95     31.78 o
   6  11   4        0.25      -38.57     38.57 o
  -6  12   4       32.64       99.84     48.80 o
  -5  12   4        2.30       12.32     14.76 o
  -4  12   4       16.63       18.24     10.13 o
  -3  12   4      131.19      124.62     10.63 o
  -2  12   4       43.34       44.68      9.27 o
  -1  12   4      311.41      304.87     16.11 o
   0  12   4      289.41      302.72      9.92 o
   1  12   4       37.47       45.98      7.02 o
   2  12   4       59.16       80.75      8.16 o
   3  12   4      225.15      249.07     19.24 o
   4  12   4       32.22       13.03     12.67 o
   5  12   4        0.19      -29.12     29.12 o
   6  12   4        2.46       45.67     42.48 o
  -6  13   4        4.93       10.33     45.40 o
  -5  13   4       28.17       24.38     16.26 o
  -4  13   4      193.62      185.39     19.39 o
  -3  13   4      511.27      517.67     15.78 o
  -2  13   4      488.17      520.59     16.25 o
  -1  13   4       54.45       57.07      8.19 o
   0  13   4      136.51      181.41     11.17 o
   1  13   4        3.79       15.21      6.52 o
   2  13   4      349.28      347.63     22.72 o
   3  13   4      101.07      104.79     12.58 o
   4  13   4       11.48       12.48     18.49 o
   5  13   4        9.60      -12.26     31.26 o
  -5  14   4        5.37        6.13     15.09 o
  -4  14   4      129.08      134.41     16.14 o
  -3  14   4     1308.47     1261.58     30.75 o
  -2  14   4      704.66      708.79     18.89 o
  -1  14   4     1502.62     1356.17     26.64 o
   0  14   4      161.08      177.90     12.40 o
   1  14   4      144.01      187.82     10.74 o
   2  14   4       46.81       57.27     10.35 o
   3  14   4      216.08      175.30     22.47 o
   4  14   4       15.38        2.84     12.96 o
   5  14   4        2.70       30.43     36.22 o
  -5  15   4        0.54      -14.54     14.54 o
  -4  15   4       29.32       35.03     19.38 o
  -3  15   4     1156.56     1183.81     30.15 o
  -2  15   4       36.16       55.81      9.02 o
  -1  15   4       65.32       97.18     12.95 o
   0  15   4       45.35       60.73      8.86 o
   1  15   4      512.67      471.97     14.76 o
   2  15   4        6.19        7.76      9.56 o
   3  15   4      434.74      432.22     20.30 o
   4  15   4       22.35        1.87     12.99 o
   5  15   4        0.20      104.27     39.87 o
  -5  16   4        0.62      -14.11     15.57 o
  -4  16   4       64.30       40.48     20.22 o
  -3  16   4      622.21      671.88     23.88 o
  -2  16   4        0.39       -1.20      8.63 o
  -1  16   4        0.59       13.33      7.33 o
   0  16   4       57.81       87.12      9.72 o
   1  16   4        8.29        0.76      6.82 o
   2  16   4        6.39        2.04     11.89 o
   3  16   4      105.57      147.24     18.57 o
   4  16   4        3.75       19.14     14.05 o
   5  16   4        8.62       -3.65     32.98 o
  -5  17   4       21.63        6.39     16.61 o
  -4  17   4       10.70        5.40     12.24 o
  -3  17   4       17.59       11.90     10.22 o
  -2  17   4      112.72      122.01     12.73 o
  -1  17   4       33.03       46.11      8.76 o
   0  17   4        0.30        6.67      7.17 o
   1  17   4        3.89       11.06      7.49 o
   2  17   4      155.30      158.87     14.34 o
   3  17   4        1.66       11.23     11.29 o
   4  17   4       18.11       28.15     12.88 o
   5  17   4        2.09       -7.36     33.24 o
  -5  18   4        3.89       -8.69     16.46 o
  -4  18   4        7.53       17.50     12.01 o
  -3  18   4       11.27       -9.18      9.66 o
  -2  18   4       49.88       47.71     11.04 o
  -1  18   4       16.68       20.75      8.76 o
   0  18   4       95.97      116.11     16.70 o
   1  18   4       17.35        4.04      7.14 o
   2  18   4       19.31       37.57     12.09 o
   3  18   4        4.52        0.93     11.32 o
   4  18   4      101.19      109.21     18.66 o
   5  18   4        0.28      -29.12     29.12 o
  -5  19   4       21.08       12.22     17.08 o
  -4  19   4        1.53      -17.30     17.30 o
  -3  19   4        3.95       -2.12     10.45 o
  -2  19   4      114.52      134.21     13.85 o
  -1  19   4       40.71       48.82      9.78 o
   0  19   4      116.21      123.62     13.33 o
   1  19   4       40.70       33.93      8.81 o
   2  19   4       12.68       22.34     11.85 o
   3  19   4       68.90       61.30     15.46 o
   4  19   4       22.97       32.16     16.96 o
   5  19   4        7.28       28.39     37.00 o
  -5  20   4        9.84        7.67     17.53 o
  -4  20   4        9.66        7.75     20.10 o
  -3  20   4       79.42       85.46     13.81 o
  -2  20   4     1607.58     1473.22     35.82 o
  -1  20   4        2.77        9.90      9.47 o
   0  20   4        2.64        0.62      8.99 o
   1  20   4       37.09       36.68      9.10 o
   2  20   4      100.62       78.24     17.42 o
   3  20   4       13.35       -8.79     11.84 o
   4  20   4       83.76      108.05     24.50 o
   5  20   4        8.42       18.89     41.02 o
  -5  21   4       31.50       10.70     18.19 o
  -4  21   4        5.21      -15.67     21.58 o
  -3  21   4        0.13       -5.82     10.83 o
  -2  21   4      564.91      631.35     24.45 o
  -1  21   4       14.61       10.61     11.99 o
   0  21   4      152.76      164.91     15.46 o
   1  21   4      124.57      119.66     11.49 o
   2  21   4      132.05      120.58     14.97 o
   3  21   4        1.96      -12.13     12.13 o
   4  21   4       45.76       44.92     19.00 o
   5  21   4        1.84       28.97     37.84 o
  -5  22   4       32.64       44.75     21.07 o
  -4  22   4        6.09      -24.42     24.42 o
  -3  22   4        8.31        5.98     19.75 o
  -2  22   4       15.14       11.35     12.41 o
  -1  22   4      359.90      377.98     35.18 o
   0  22   4       19.81       28.87     11.49 o
   1  22   4      423.60      424.58     19.51 o
   2  22   4       13.04       11.61     13.77 o
   3  22   4        0.59       -5.48     12.64 o
   4  22   4       58.54       28.21     22.68 o
   5  22   4        1.91      -14.61     37.79 o
  -5  23   4        8.25      -13.66     26.49 o
  -4  23   4       16.58       17.87     21.52 o
  -3  23   4        6.96       15.48     12.68 o
  -2  23   4        4.69      -11.56     11.56 o
  -1  23   4       34.77       44.11     14.55 o
   0  23   4       15.85       22.06     11.57 o
   1  23   4       46.01       48.75     13.48 o
   2  23   4        1.97        5.93     12.34 o
   3  23   4       46.75       79.15     15.68 o
   4  23   4        3.54       11.77     22.83 o
   5  23   4        7.22       42.80     38.20 o
  -4  24   4        0.56       -0.31     19.74 o
  -3  24   4       32.40       18.52     13.04 o
  -2  24   4        0.08       -7.91     20.39 o
  -1  24   4       98.46       95.58     20.69 o
   0  24   4        0.54      -10.31     10.31 o
   1  24   4       23.02       29.05     13.12 o
   2  24   4        1.14      -12.96     21.45 o
   3  24   4       19.38       34.44     14.88 o
   4  24   4        9.65       22.58     22.01 o
  -4  25   4        0.05      -12.88     22.86 o
  -3  25   4       18.82       16.85     19.69 o
  -2  25   4       56.86       92.85     19.63 o
  -1  25   4      407.71      385.34     33.40 o
   0  25   4       60.81       86.47     15.30 o
   1  25   4       29.56       28.16     13.91 o
   2  25   4       57.59       90.60     18.52 o
   3  25   4       23.66       -5.47     19.23 o
   4  25   4        0.43      -22.14     22.14 o
  -4  26   4        4.26        6.26     29.64 o
  -3  26   4        0.95       -8.11     19.00 o
  -2  26   4       39.53       32.87     15.32 o
  -1  26   4      226.21      231.70     24.85 o
   0  26   4      132.21      181.21     18.47 o
   1  26   4       12.79        1.15     12.77 o
   2  26   4       39.52       30.94     16.79 o
   3  26   4       16.74       31.21     31.73 o
   4  26   4        0.29       23.10     23.94 o
  -4  27   4        1.14       29.70     36.01 o
  -3  27   4        0.26      -13.22     18.17 o
  -2  27   4       44.46       37.55     17.71 o
  -1  27   4      114.30      122.95     20.32 o
   0  27   4       88.79       90.85     22.78 o
   1  27   4        9.97       10.33     12.91 o
   2  27   4       10.14       -0.69     16.39 o
   3  27   4        2.96      -25.26     25.26 o
   4  27   4        3.05        1.37     24.83 o
  -4  28   4        0.16        4.12     36.43 o
  -3  28   4        0.60       10.03     25.13 o
  -2  28   4       51.35      108.75     32.41 o
  -1  28   4        2.07       14.45     15.07 o
   0  28   4      314.80      296.41     23.02 o
   1  28   4       31.58       43.08     15.18 o
   2  28   4        3.08      -16.70     19.13 o
   3  28   4        1.23       -5.48     30.27 o
   4  28   4        2.24      -31.78     32.77 o
  -4  29   4        7.17       16.23     34.29 o
  -3  29   4        0.13       27.99     22.12 o
  -2  29   4        0.45        5.04     19.10 o
  -1  29   4        0.75      -23.03     23.03 o
   0  29   4      200.67      229.31     24.83 o
   1  29   4        0.30       13.51     14.60 o
   2  29   4        6.27       25.68     30.11 o
   3  29   4        2.39       26.88     33.14 o
   4  29   4        2.05       27.03     38.93 o
  -3  30   4        0.87        8.77     29.54 o
  -2  30   4       16.71        6.62     33.38 o
  -1  30   4       17.56       21.21     35.82 o
   0  30   4        0.56       -1.36     17.69 o
   1  30   4       12.07       16.58     17.28 o
   2  30   4        9.95        3.03     29.12 o
   3  30   4        0.11      -29.64     31.05 o
  -3  31   4       59.30       40.24     35.80 o
  -2  31   4       30.57       11.68     20.69 o
  -1  31   4        3.00       -2.38     16.98 o
   0  31   4       48.61       59.44     22.69 o
   1  31   4       39.82       25.26     23.71 o
   2  31   4        7.98       28.65     32.36 o
   3  31   4       12.89      -24.84     29.70 o
  -3  32   4       17.40       43.73     34.24 o
  -2  32   4        0.39      -19.68     19.68 o
  -1  32   4       27.52        7.06     20.84 o
   0  32   4      131.06      178.28     42.27 o
   1  32   4        2.45        9.55     29.43 o
   2  32   4        0.77       10.28     32.93 o
   3  32   4        1.33      -34.08     34.08 o
  -3  33   4        5.15       60.54     37.42 o
  -2  33   4        2.51      -23.43     23.43 o
  -1  33   4      131.95      102.20     27.65 o
   0  33   4       47.54       10.58     41.36 o
   1  33   4       17.40       20.98     33.82 o
   2  33   4        6.21      -21.66     29.80 o
   3  33   4        7.16       27.71     38.83 o
  -2  34   4        0.01      -15.36     21.35 o
  -1  34   4       81.96       44.64     23.91 o
   0  34   4        2.99       45.49     24.32 o
   1  34   4        8.21      -25.62     25.62 o
   2  34   4        0.00      -15.50     32.62 o
  -2  35   4        1.23      -20.20     20.20 o
  -1  35   4       63.49       63.46     25.23 o
   0  35   4        3.31       -6.04     21.39 o
   1  35   4       16.74       54.85     37.84 o
   2  35   4        0.26      -13.20     32.88 o
  -1  36   4       32.70       60.86     26.03 o
   0  36   4        9.20      -19.40     22.60 o
   1  36   4        8.32      -28.34     28.34 o
  -1  37   4        2.60       41.77     25.87 o
   0  37   4        1.55      -13.49     38.18 o
   1  37   4       12.93       21.71     38.10 o
  -6   1   5       13.13       36.02     27.51 o
  -5   1   5       63.39       52.83     14.89 o
  -4   1   5       13.74      -10.35     10.64 o
  -3   1   5       52.47       43.52      8.18 o
  -2   1   5     5740.44     6056.55     64.32 o
  -1   1   5      157.75      188.31      6.47 o
   0   1   5       80.04      106.05      7.00 o
   1   1   5      463.59      414.45      9.22 o
   3   1   5       26.86       27.19      9.87 o
   4   1   5      242.28      295.95     28.03 o
   5   1   5        3.89      -32.38     32.38 o
   6   1   5        4.55        6.49     39.72 o
  -6   2   5       18.35       20.40     27.94 o
  -5   2   5      252.46      297.08     21.77 o
  -4   2   5        0.95        5.20     11.33 o
  -3   2   5       24.46       34.72      7.88 o
  -2   2   5     1957.60     1903.67     26.35 o
  -1   2   5     1870.33     1933.50     22.35 o
   0   2   5       56.43       76.54      6.01 o
   1   2   5      127.20      147.95      9.03 o
   2   2   5      375.75      302.87     10.73 o
   3   2   5      146.40      180.31     13.41 o
   4   2   5        0.31       -9.84     19.73 o
   5   2   5       20.65       -2.43     20.52 o
   6   2   5        1.49      -21.03     24.83 o
  -6   3   5        0.08        2.81     27.89 o
  -5   3   5       89.06       74.94     18.39 o
  -4   3   5      112.05      149.80     15.93 o
  -3   3   5      115.86      129.98     10.52 o
  -2   3   5      589.28      627.67     15.15 o
  -1   3   5     2389.81     2359.61     26.09 o
   0   3   5     1026.37     1110.14     18.27 o
   1   3   5      677.63      807.42     12.60 o
   2   3   5       51.31       41.86      6.71 o
   3   3   5       79.14       92.89     11.06 o
   4   3   5        6.97        7.04     12.01 o
   5   3   5        7.97       -7.06     20.74 o
   6   3   5        0.08       33.19     26.06 o
  -6   4   5        7.21       -3.52     31.60 o
  -5   4   5        2.16        3.29     15.05 o
  -4   4   5      470.56      508.26     23.29 o
  -3   4   5      175.71      206.68     10.99 o
  -2   4   5       15.26       13.76      5.21 o
  -1   4   5      142.06      128.26      6.36 o
   0   4   5       61.88       85.58      7.49 o
   1   4   5      512.20      586.77     10.87 o
   2   4   5       51.10       67.93      8.73 o
   3   4   5      155.66      116.86     13.17 o
   4   4   5      102.72       91.95     20.50 o
   5   4   5       12.61       -7.80     27.56 o
   6   4   5        2.30       -4.15     25.05 o
  -6   5   5        1.39      -23.17     27.11 o
  -5   5   5       56.54       51.87     19.35 o
  -4   5   5      494.33      558.71     24.51 o
  -3   5   5      319.35      338.76     15.99 o
  -2   5   5      229.43      324.07     10.30 o
  -1   5   5       87.71       74.39      5.41 o
   0   5   5       25.48       11.16      4.62 o
   1   5   5       18.17        8.89      4.39 o
   2   5   5      468.41      593.31     14.14 o
   3   5   5      400.91      386.10     22.54 o
   4   5   5       27.61       25.42     11.81 o
   5   5   5        7.77       -5.06     30.06 o
   6   5   5        0.75      -15.15     25.00 o
  -6   6   5        2.63       26.78     32.67 o
  -5   6   5       23.01       26.82     16.15 o
  -4   6   5      220.99      262.20     23.65 o
  -3   6   5      373.98      417.91     17.56 o
  -2   6   5      137.62      161.46      8.19 o
  -1   6   5     5438.29     5358.36     48.11 o
   0   6   5     1086.88      981.31     16.95 o
   1   6   5      396.73      550.62     12.95 o
   2   6   5      821.14      727.23     15.66 o
   3   6   5      300.99      347.63     17.05 o
   4   6   5       33.35       29.34     12.04 o
   5   6   5       34.97       35.51     23.29 o
   6   6   5        5.81       17.09     26.48 o
  -6   7   5        6.36       13.20     30.03 o
  -5   7   5        4.26       18.47     22.25 o
  -4   7   5      103.79      104.47     13.29 o
  -3   7   5      626.60      648.35     29.65 o
  -2   7   5       11.61       20.24      5.48 o
  -1   7   5    10925.54    10948.05     90.51 o
   0   7   5      370.28      317.98     11.42 o
   1   7   5      606.39      986.88     29.54 o
   2   7   5      168.21      197.35      9.53 o
   3   7   5       83.03       56.08      9.20 o
   4   7   5        7.83        8.63     10.98 o
   5   7   5       28.26       46.25     24.05 o
   6   7   5        0.45       95.30     47.18 o
  -6   8   5       31.70       17.09     36.45 o
  -5   8   5       13.38       32.27     17.16 o
  -4   8   5       50.22       74.39     15.74 o
  -3   8   5       45.85       61.61     10.69 o
  -2   8   5        7.77        3.44      4.80 o
  -1   8   5      897.92     1108.73     17.76 o
   0   8   5       84.49       89.10      6.30 o
   1   8   5      412.26      474.46     12.05 o
   2   8   5      123.25      122.03      8.48 o
   3   8   5       15.42        6.36      8.30 o
   4   8   5        2.80       -6.86      9.97 o
   5   8   5       22.85       44.45     23.55 o
   6   8   5        4.64      -11.90     41.59 o
  -6   9   5       18.52        5.64     46.97 o
  -5   9   5       11.97        0.35     13.09 o
  -4   9   5       48.31       46.92     11.35 o
  -3   9   5      268.64      318.47     16.36 o
  -2   9   5       15.75       32.09      6.37 o
  -1   9   5      387.89      452.86     11.62 o
   0   9   5     2340.07     2736.08     35.43 o
   1   9   5      189.01      213.75      9.82 o
   2   9   5       31.05       48.53      7.85 o
   3   9   5       23.94       18.26      8.59 o
   4   9   5       12.30        0.75     10.75 o
   5   9   5        7.27      -30.79     30.79 o
   6   9   5        3.54       10.91     44.36 o
  -6  10   5       23.55       -6.37     40.55 o
  -5  10   5       13.38       10.83     14.08 o
  -4  10   5       24.22       28.31     11.16 o
  -3  10   5      232.52      229.74     14.81 o
  -2  10   5      154.91      175.15     20.61 o
  -1  10   5        9.77       10.94      6.79 o
   0  10   5     1725.93     1567.83     23.96 o
   1  10   5       19.86       17.19      6.10 o
   2  10   5      756.01      682.97     17.12 o
   3  10   5       53.64       50.11     10.48 o
   4  10   5       16.14       15.18     11.42 o
   5  10   5        2.39      -28.91     28.91 o
   6  10   5        1.43       22.44     42.69 o
  -6  11   5        0.29       -9.97     39.25 o
  -5  11   5        6.56       14.16     15.32 o
  -4  11   5        2.86       -9.66      9.66 o
  -3  11   5     2038.88     1909.49     33.04 o
  -2  11   5      189.06      195.02     11.57 o
  -1  11   5      412.60      395.41     12.28 o
   0  11   5       48.28       63.97      5.98 o
   1  11   5       56.67       53.93      7.14 o
   2  11   5      521.57      503.00     18.30 o
   3  11   5      369.64      371.10     15.80 o
   4  11   5       22.12       11.64     17.54 o
   5  11   5       14.13       45.35     37.32 o
   6  11   5        3.57       36.53     46.08 o
  -5  12   5       50.87       30.03     33.08 o
  -4  12   5      150.61      165.20     15.25 o
  -3  12   5      335.10      358.94     13.57 o
  -2  12   5       43.03       37.35      8.05 o
  -1  12   5      111.57      123.64      8.22 o
   0  12   5      563.97      627.00     14.21 o
   1  12   5       11.24       24.27      6.63 o
   2  12   5      219.90      213.00     13.87 o
   3  12   5      141.15      123.73     13.62 o
   4  12   5       12.96        2.53     13.21 o
   5  12   5        3.82       88.36     37.58 o
  -5  13   5        6.32       -4.45     14.43 o
  -4  13   5       79.98       46.83     15.57 o
  -3  13   5      227.23      232.99     12.64 o
  -2  13   5      183.51      202.52     12.03 o
  -1  13   5       20.83        7.84      5.92 o
   0  13   5     3015.75     2932.15     38.65 o
   1  13   5       41.37       43.93      7.62 o
   2  13   5       59.85       56.20     10.81 o
   3  13   5      335.81      331.42     18.58 o
   4  13   5       36.94       26.20     14.18 o
   5  13   5        9.94       27.56     36.12 o
  -5  14   5        0.17       23.06     25.19 o
  -4  14   5       28.36       29.96     12.47 o
  -3  14   5       14.80       13.33      8.23 o
  -2  14   5       90.92      111.25     10.64 o
  -1  14   5      357.68      356.36     14.72 o
   0  14   5      308.49      320.08     10.84 o
   1  14   5      174.56      201.07     10.93 o
   2  14   5      146.61      129.22     12.92 o
   3  14   5       27.93       28.38     11.77 o
   4  14   5       36.38       30.94     14.94 o
   5  14   5        2.67       22.70     35.80 o
  -5  15   5       59.00       34.50     17.40 o
  -4  15   5        6.05       16.65     12.60 o
  -3  15   5      121.89      127.42     15.47 o
  -2  15   5      585.87      629.36     19.00 o
  -1  15   5      304.26      342.56     12.03 o
   0  15   5       26.36        0.25      7.19 o
   1  15   5       18.88       27.36      7.52 o
   2  15   5       44.01       34.47     10.54 o
   3  15   5       86.98       98.01     16.72 o
   4  15   5       59.02       48.24     16.76 o
   5  15   5       11.21      -21.08     35.80 o
  -5  16   5        4.83        9.34     16.36 o
  -4  16   5       42.93       54.53     35.56 o
  -3  16   5       17.84       34.24     10.89 o
  -2  16   5        2.40       -0.43      8.99 o
  -1  16   5      471.15      499.39     14.55 o
   0  16   5        0.44        1.66      7.98 o
   1  16   5       82.20       94.40      9.57 o
   2  16   5       41.09       82.43     12.99 o
   3  16   5      113.14      178.31     18.29 o
   4  16   5        2.57       11.25     26.60 o
   5  16   5        0.31      -26.25     34.24 o
  -5  17   5        2.34       -2.13     17.92 o
  -4  17   5        5.79       -7.16     12.34 o
  -3  17   5       12.81       25.90     11.13 o
  -2  17   5      495.24      510.65     21.31 o
  -1  17   5      559.19      570.41     15.45 o
   0  17   5        8.84       22.36      8.38 o
   1  17   5      209.85      235.28     12.70 o
   2  17   5      256.53      266.44     17.34 o
   3  17   5        5.79       -0.43     11.65 o
   4  17   5       28.07       28.73     16.19 o
   5  17   5        1.29      -17.48     33.45 o
  -5  18   5       53.58       26.34     19.17 o
  -4  18   5       29.48        6.18     11.15 o
  -3  18   5        2.26        1.87     14.02 o
  -2  18   5      301.83      346.19     18.72 o
  -1  18   5       60.23       90.37      9.62 o
   0  18   5        8.01        2.82      8.21 o
   1  18   5      562.93      512.60     17.40 o
   2  18   5      437.17      474.92     45.45 o
   3  18   5       13.66      -11.18     11.24 o
   4  18   5       47.32       52.24     25.13 o
   5  18   5        3.01      -10.39     37.42 o
  -5  19   5       15.78       48.55     19.40 o
  -4  19   5        4.91       13.39     20.61 o
  -3  19   5        4.72        9.64     11.04 o
  -2  19   5      453.03      407.30     20.82 o
  -1  19   5       23.79       25.07      9.27 o
   0  19   5      195.73      193.78     13.41 o
   1  19   5      325.33      316.41     14.90 o
   2  19   5      233.65      203.24     21.14 o
   3  19   5       12.12       -4.33     11.80 o
   4  19   5       86.64      107.41     27.24 o
   5  19   5        4.72       22.44     39.87 o
  -5  20   5       74.63       68.78     25.62 o
  -4  20   5        8.60       17.16     21.17 o
  -3  20   5        1.56        6.20     11.48 o
  -2  20   5       31.90       34.15     11.74 o
  -1  20   5       42.21       65.80     14.49 o
   0  20   5      308.84      305.68     18.30 o
   1  20   5        3.38       10.56      8.97 o
   2  20   5        7.56        6.50     12.27 o
   3  20   5       27.72       26.99     13.61 o
   4  20   5       32.68       34.30     17.17 o
   5  20   5        4.55       17.64     42.01 o
  -5  21   5        1.92       33.36     20.09 o
  -4  21   5        8.83      -19.40     19.40 o
  -3  21   5        0.49       12.45     11.61 o
  -2  21   5      119.03      128.56     16.71 o
  -1  21   5       26.41       21.96     13.06 o
   0  21   5        1.23        8.43      9.93 o
   1  21   5       81.50       66.68     10.99 o
   2  21   5        8.59       -9.75     11.88 o
   3  21   5        8.45        8.07     18.00 o
   4  21   5        9.31       49.07     20.37 o
   5  21   5        0.51       41.39     36.58 o
  -5  22   5        3.73      -16.31     18.22 o
  -4  22   5       12.56        3.12     20.19 o
  -3  22   5       34.73       33.07     13.22 o
  -2  22   5      308.96      354.08     24.23 o
  -1  22   5       20.49       33.76     14.06 o
   0  22   5      144.00      129.93     19.80 o
   1  22   5        4.06       -1.46     11.44 o
   2  22   5       33.82       28.56     13.56 o
   3  22   5       51.58       53.43     15.04 o
   4  22   5       16.41       13.70     21.85 o
   5  22   5        0.39       17.38     36.06 o
  -5  23   5        6.35      -19.71     19.71 o
  -4  23   5        3.46       -9.87     20.77 o
  -3  23   5        1.63       11.49     12.56 o
  -2  23   5      133.54      158.83     19.42 o
  -1  23   5       30.59       35.63     14.15 o
   0  23   5      121.89      161.70     16.71 o
   1  23   5      183.51      200.85     19.55 o
   2  23   5      121.07      140.82     18.11 o
   3  23   5        1.16       -7.02     13.40 o
   4  23   5        1.05       11.43     26.17 o
  -4  24   5        2.13       14.63     24.14 o
  -3  24   5       22.62       -2.57     36.19 o
  -2  24   5      193.37      198.59     21.06 o
  -1  24   5      211.20      275.83     25.61 o
   0  24   5       28.72       24.89     12.88 o
   1  24   5      289.24      311.03     21.32 o
   2  24   5       84.59       62.03     21.31 o
   3  24   5       11.09       -7.71     16.38 o
   4  24   5        0.69      -19.29     23.75 o
  -4  25   5       41.46       22.19     24.16 o
  -3  25   5        8.41        6.24     18.84 o
  -2  25   5       20.35       17.34     13.82 o
  -1  25   5       23.49       32.99     15.07 o
   0  25   5       33.27       39.05     15.29 o
   1  25   5      407.00      394.00     23.62 o
   2  25   5        9.42        4.12     16.43 o
   3  25   5       42.74       27.49     18.71 o
   4  25   5        4.91       -1.32     27.79 o
  -4  26   5       58.77       76.41     37.99 o
  -3  26   5        9.80      -22.36     23.02 o
  -2  26   5       87.44      133.94     20.94 o
  -1  26   5      212.48      276.01     24.46 o
   0  26   5       18.67       22.01     13.13 o
   1  26   5      275.25      258.47     21.42 o
   2  26   5       49.13       49.38     19.20 o
   3  26   5        4.86       -5.42     22.20 o
   4  26   5        5.25      -26.12     26.12 o
  -4  27   5       14.46       32.36     34.39 o
  -3  27   5        5.64        0.91     19.95 o
  -2  27   5        8.15       17.86     15.95 o
  -1  27   5      166.54      167.54     21.74 o
   0  27   5        0.79        9.90     14.69 o
   1  27   5       17.65       13.63     17.63 o
   2  27   5       15.38       20.60     17.89 o
   3  27   5        9.22      -20.30     30.32 o
   4  27   5        3.48        4.35     25.22 o
  -4  28   5        1.48        2.56     35.18 o
  -3  28   5       89.24      106.65     28.60 o
  -2  28   5       26.04       17.22     21.14 o
  -1  28   5       31.86       21.06     20.96 o
   0  28   5      166.94      211.87     24.52 o
   1  28   5        5.00       15.00     17.58 o
   2  28   5       66.99      100.53     27.01 o
   3  28   5        7.69      -15.40     30.06 o
   4  28   5        0.28        9.71     36.38 o
  -4  29   5       25.87       15.13     33.45 o
  -3  29   5       22.57        9.49     20.95 o
  -2  29   5        7.93       18.41     19.95 o
  -1  29   5       74.99       69.79     19.93 o
   0  29   5       26.01       14.33     16.40 o
   1  29   5       13.01        1.57     18.03 o
   2  29   5        1.33      -27.09     27.09 o
   3  29   5       21.88        6.37     32.88 o
  -3  30   5        6.42       -8.86     20.80 o
  -2  30   5       33.08       35.27     22.11 o
  -1  30   5       22.22       26.72     35.08 o
   0  30   5      461.69      506.02     33.83 o
   1  30   5        3.69       -6.57     18.70 o
   2  30   5       16.31       26.09     31.21 o
   3  30   5        3.81      -14.09     32.88 o
  -3  31   5        3.39        7.89     28.94 o
  -2  31   5       16.47       12.85     21.98 o
  -1  31   5        7.16        6.63     19.91 o
   0  31   5      394.71      417.22    105.76 o
   1  31   5        1.14        0.76     23.37 o
   2  31   5        1.46       13.67     32.83 o
   3  31   5        8.83      -33.09     33.09 o
  -3  32   5       36.62       71.60     35.80 o
  -2  32   5       15.00       -9.46     20.53 o
  -1  32   5       16.09       14.06     44.75 o
   0  32   5        7.17       -1.27     21.42 o
   1  32   5        6.54      -25.89     26.20 o
   2  32   5        7.66      -27.56     30.64 o
   3  32   5       14.26       38.99     39.98 o
  -2  33   5        1.09       12.09     23.04 o
  -1  33   5       19.21       24.08     23.28 o
   0  33   5      168.97      140.00     28.73 o
   1  33   5       18.54       64.61     36.17 o
   2  33   5        0.29       -0.89     34.03 o
  -2  34   5        1.47       15.34     27.58 o
  -1  34   5        3.29       -3.12     29.67 o
   0  34   5        6.22       52.76     47.07 o
   1  34   5        8.75      -28.70     28.70 o
   2  34   5       14.74       34.44     41.28 o
  -2  35   5        2.75        7.07     44.91 o
  -1  35   5       22.71      -12.63     22.01 o
   0  35   5       23.55       38.69     46.40 o
   1  35   5        7.63       28.44     33.40 o
   2  35   5       37.08       64.92     44.57 o
  -1  36   5       47.80       47.41     27.58 o
   0  36   5        2.06        8.29     24.20 o
   1  36   5       12.21       31.99     35.02 o
   0  37   5        0.39        2.23     22.78 o
  -6   0   6        1.63       25.21     39.98 o
  -5   0   6      148.62      100.85     25.18 o
  -4   0   6        0.83      -23.47     44.31 o
  -3   0   6      274.27      269.06     24.02 o
  -2   0   6     1114.32     1110.34     22.95 o
  -1   0   6      198.56      232.02     12.15 o
   0   0   6      505.42      395.22     15.23 o
   1   0   6     2908.00     2519.38     37.28 o
   2   0   6      503.31      520.57     14.85 o
   3   0   6       28.27       15.93     17.04 o
   4   0   6        0.39       11.27     25.31 o
   5   0   6       63.66       91.23     35.80 o
   6   0   6        0.09       54.43     36.22 o
  -6   1   6        0.69       -1.43     26.54 o
  -5   1   6       13.15       18.82     14.46 o
  -4   1   6       33.84       14.19     11.49 o
  -3   1   6       10.51        6.82      9.84 o
  -2   1   6        5.02        4.42      4.56 o
  -1   1   6      146.37      177.15      7.73 o
   0   1   6     1766.64     1811.83     26.36 o
   1   1   6     1159.53     1044.86     14.82 o
   2   1   6       25.15       26.50      5.80 o
   3   1   6       59.11       70.20     10.56 o
   4   1   6      382.38      415.37     24.39 o
   5   1   6       16.34       43.72     23.37 o
   6   1   6        0.05       19.68     29.25 o
  -6   2   6        0.56      -20.24     26.65 o
  -5   2   6      171.66      234.51     21.11 o
  -4   2   6       28.94       24.57     12.15 o
  -3   2   6       43.88       53.37     11.90 o
  -2   2   6      705.12      750.38     13.87 o
  -1   2   6      290.83      382.17     10.60 o
   0   2   6      672.24      635.60     14.61 o
   1   2   6       94.84      112.93      6.73 o
   2   2   6       47.74       46.40      6.13 o
   3   2   6      175.57      194.54     13.21 o
   4   2   6       53.22       45.34     14.06 o
   5   2   6       44.52       60.86     24.22 o
   6   2   6        0.54       81.39     28.28 o
  -6   3   6       11.52       33.53     29.52 o
  -5   3   6       25.51       20.13     13.88 o
  -4   3   6       76.93       76.64     14.15 o
  -3   3   6        0.69        8.32     10.28 o
  -2   3   6      707.95      660.88     15.19 o
  -1   3   6      299.28      370.67     10.55 o
   0   3   6      394.14      385.96     11.57 o
   1   3   6     1368.34     1258.31     18.37 o
   2   3   6       77.12       97.06      7.21 o
   3   3   6       12.37       -0.69      9.53 o
   4   3   6      360.79      331.16     19.93 o
   5   3   6       47.19       63.20     25.83 o
   6   3   6        2.52      -12.34     24.58 o
  -6   4   6        2.49       -4.10     28.91 o
  -5   4   6        7.72        8.67     12.81 o
  -4   4   6      293.85      309.60     20.11 o
  -3   4   6       91.81       88.92     12.59 o
  -2   4   6      362.97      398.91     12.45 o
  -1   4   6     1010.20     1036.49     17.15 o
   0   4   6       23.47       31.57      7.25 o
   1   4   6      189.44      202.76      8.06 o
   2   4   6      892.75      840.01     15.97 o
   3   4   6      255.78      239.77     15.36 o
   4   4   6      622.21      661.05     25.90 o
   5   4   6      128.07      124.67     32.28 o
   6   4   6        0.60       26.71     28.37 o
  -6   5   6       13.65       18.84     52.63 o
  -5   5   6       45.40       54.89     21.74 o
  -4   5   6      342.14      316.01     20.77 o
  -3   5   6       54.86       40.15     10.09 o
  -2   5   6      170.77      171.13      9.41 o
  -1   5   6     2156.44     2229.79     26.41 o
   0   5   6      193.66      161.22      8.49 o
   1   5   6      786.69      895.95     16.44 o
   2   5   6      255.53      291.00     10.91 o
   3   5   6      309.83      332.41     22.21 o
   4   5   6      155.26      149.31     16.42 o
   5   5   6       38.11       85.56     25.17 o
   6   5   6        2.28      -27.21     27.21 o
  -6   6   6       14.92       11.69     29.84 o
  -5   6   6        0.26       37.13     23.41 o
  -4   6   6        4.95        7.79     12.06 o
  -3   6   6       39.67       52.87      9.49 o
  -2   6   6      119.84      120.99     11.94 o
  -1   6   6     2790.12     2763.13     29.38 o
   0   6   6     1049.08     1190.26     18.76 o
   1   6   6      206.66      255.10      9.19 o
   2   6   6       14.31       13.80      7.84 o
   3   6   6        2.98        0.41     12.45 o
   4   6   6       22.20       23.97     17.10 o
   5   6   6        4.63        8.53     21.81 o
   6   6   6       10.28        7.58     27.90 o
  -6   7   6        0.27       18.27     31.07 o
  -5   7   6       28.80       19.89     15.50 o
  -4   7   6      533.94      519.97     22.20 o
  -3   7   6      204.31      193.16     12.78 o
  -2   7   6      129.81      174.35     11.49 o
  -1   7   6       38.59       54.98      5.72 o
   0   7   6     1105.81     1089.42     18.00 o
   1   7   6      219.25      241.93      9.41 o
   2   7   6       16.82       15.43      7.82 o
   3   7   6       90.72       81.08     12.57 o
   4   7   6       30.95       23.59     12.32 o
   5   7   6        3.48       28.68     23.51 o
   6   7   6        2.93      -39.19     41.59 o
  -6   8   6        1.49      -28.03     28.03 o
  -5   8   6        0.69        4.54     23.42 o
  -4   8   6      707.67      722.65     25.09 o
  -3   8   6       83.95       79.93     10.51 o
  -2   8   6      166.26      171.86     10.86 o
  -1   8   6      979.82      922.23     13.24 o
   0   8   6      192.41      245.95      9.75 o
   1   8   6      152.13      185.14      9.88 o
   2   8   6       39.95       36.82      8.66 o
   3   8   6      554.71      553.01     23.16 o
   4   8   6       41.75       30.69     12.47 o
   5   8   6       10.74       23.99     23.08 o
   6   8   6        2.53      -35.96     35.96 o
  -6   9   6        1.91        5.20     30.32 o
  -5   9   6       14.00       21.24     16.19 o
  -4   9   6        0.40       14.80     10.76 o
  -3   9   6      124.33       99.72     10.91 o
  -2   9   6      224.84      251.92     15.44 o
  -1   9   6       61.49       68.57      7.23 o
   0   9   6        5.20       19.30      6.20 o
   1   9   6       21.23       19.61      5.59 o
   2   9   6      148.43      155.24     12.66 o
   3   9   6      811.49      752.83     21.62 o
   4   9   6        1.48       -5.96     13.54 o
   5   9   6        3.86       40.24     38.15 o
  -5  10   6        3.44      -14.38     15.74 o
  -4  10   6        2.47       -6.49      8.89 o
  -3  10   6      170.31      126.01     13.16 o
  -2  10   6       24.25       12.52      6.78 o
  -1  10   6     1307.61     1240.09     20.24 o
   0  10   6     3354.84     3328.07     39.44 o
   1  10   6      136.54      146.30      7.92 o
   2  10   6       65.08       59.20      9.86 o
   3  10   6     1663.09     1617.41     32.27 o
   4  10   6       26.21       10.67     12.10 o
   5  10   6        1.75       26.51     39.25 o
  -5  11   6        3.07        0.90     14.33 o
  -4  11   6       25.45       32.77     10.13 o
  -3  11   6      228.81      237.16     13.96 o
  -2  11   6       16.48       17.40      7.31 o
  -1  11   6       62.11       60.06      7.61 o
   0  11   6     2786.00     2807.66     37.71 o
   1  11   6       37.78       44.48      7.00 o
   2  11   6      180.97      235.24     13.33 o
   3  11   6      615.69      554.96     19.92 o
   4  11   6        8.36       -2.67     13.44 o
   5  11   6        0.68       14.82     34.81 o
  -5  12   6       30.23       56.54     18.04 o
  -4  12   6       29.27       19.57     10.33 o
  -3  12   6      845.23      848.79     28.99 o
  -2  12   6      230.37      263.30     13.75 o
  -1  12   6      349.31      418.37     12.97 o
   0  12   6      279.72      231.72      9.12 o
   1  12   6       63.39       79.57      7.87 o
   2  12   6       14.60        5.40      7.12 o
   3  12   6      152.38      170.80     15.47 o
   4  12   6       23.97       50.35     15.22 o
   5  12   6        2.22       26.88     33.45 o
  -5  13   6        6.76       13.41     18.98 o
  -4  13   6       13.75       24.59     11.36 o
  -3  13   6      746.64      731.99     18.90 o
  -2  13   6       74.60       83.35     10.36 o
  -1  13   6      383.12      432.15     13.35 o
   0  13   6     3876.56     3969.39     51.56 o
   1  13   6       76.92      101.45      8.93 o
   2  13   6       26.01       27.71      9.55 o
   3  13   6       64.38       60.85     16.00 o
   4  13   6        1.54        0.02     14.25 o
   5  13   6        1.53      -13.20     34.76 o
  -5  14   6       29.80       45.97     19.15 o
  -4  14   6       12.52       29.20     13.31 o
  -3  14   6     1186.67     1147.37     25.77 o
  -2  14   6      318.44      329.79     15.65 o
  -1  14   6       17.41       36.38      7.36 o
   0  14   6       13.15        6.30      7.37 o
   1  14   6      149.31      173.17     10.13 o
   2  14   6      253.27      285.92     17.69 o
   3  14   6       77.31       57.54     12.98 o
   4  14   6       55.12       63.79     16.90 o
   5  14   6        2.02       -3.60     33.45 o
  -5  15   6       17.73        3.79     16.15 o
  -4  15   6        0.67      -10.31     11.78 o
  -3  15   6      345.79      355.06     20.18 o
  -2  15   6      278.35      285.08     22.16 o
  -1  15   6      881.08      910.19     19.30 o
   0  15   6       36.47       57.20      8.88 o
   1  15   6      415.48      385.50     15.09 o
   2  15   6     1078.75      929.45     27.97 o
   3  15   6      128.95      100.28     14.86 o
   4  15   6       11.25       22.25     15.33 o
   5  15   6        1.02        3.18     32.10 o
  -5  16   6        0.03       11.09     22.28 o
  -4  16   6        2.22       -0.33     16.52 o
  -3  16   6        0.69       -8.14     10.21 o
  -2  16   6      176.44      171.27     12.99 o
  -1  16   6       13.05       22.57      7.57 o
   0  16   6     1006.03      936.72     21.45 o
   1  16   6      231.47      239.91     12.90 o
   2  16   6     1734.58     1569.24     37.61 o
   3  16   6        5.45       -8.89     10.87 o
   4  16   6       35.30       77.00     25.92 o
   5  16   6        0.60        8.56     37.00 o
  -5  17   6        1.42        8.52     30.84 o
  -4  17   6       44.52       84.73     17.69 o
  -3  17   6       16.41        2.04     13.13 o
  -2  17   6      220.04      214.17     16.00 o
  -1  17   6      332.99      363.89     14.37 o
   0  17   6      132.74      110.92     11.51 o
   1  17   6      532.56      543.31     17.86 o
   2  17   6     1425.35     1326.58     35.07 o
   3  17   6      134.63      137.55     16.24 o
   4  17   6        2.50        8.14     22.85 o
   5  17   6        0.38      -32.67     34.55 o
  -5  18   6        2.90       -7.19     16.66 o
  -4  18   6       11.41       13.09     13.88 o
  -3  18   6        1.06        4.07     11.04 o
  -2  18   6     1405.32     1357.74     34.99 o
  -1  18   6      300.04      340.42     18.95 o
   0  18   6      518.33      558.35     19.95 o
   1  18   6      354.89      347.30     15.71 o
   2  18   6     1048.65     1056.55     31.35 o
   3  18   6        0.21        2.74     12.09 o
   4  18   6       39.11       36.16     24.61 o
   5  18   6       12.64       28.97     40.19 o
  -5  19   6       23.65        2.09     18.26 o
  -4  19   6        1.33       -0.87     16.27 o
  -3  19   6       10.94       11.76     12.23 o
  -2  19   6     1256.81     1174.41     33.06 o
  -1  19   6       37.01       30.67     13.46 o
   0  19   6        8.33       24.52      9.94 o
   1  19   6      259.30      240.32     15.61 o
   2  19   6       95.59      136.12     16.15 o
   3  19   6       35.51       21.12     13.77 o
   4  19   6        1.19       13.57     35.96 o
   5  19   6       50.39       40.24     39.09 o
  -5  20   6        1.18      -17.62     17.62 o
  -4  20   6       18.74      -12.71     12.71 o
  -3  20   6       53.86       26.46     12.46 o
  -2  20   6     1969.61     1866.95     43.15 o
  -1  20   6      193.82      202.30     19.50 o
   0  20   6      352.70      370.48     20.92 o
   1  20   6      351.46      346.67     16.30 o
   2  20   6      109.75      105.62     15.68 o
   3  20   6       23.69       26.79     14.25 o
   4  20   6       18.19      -15.40     31.63 o
   5  20   6        8.41       13.78     43.68 o
  -5  21   6        9.68       12.05     19.77 o
  -4  21   6        3.35      -16.10     16.10 o
  -3  21   6        1.29       -3.92     12.05 o
  -2  21   6      398.50      413.55     26.22 o
  -1  21   6       64.26      104.21     17.07 o
   0  21   6       35.26       45.00     14.70 o
   1  21   6      949.18      892.71     25.71 o
   2  21   6      185.86      143.00     16.77 o
   3  21   6        0.85        3.49     13.98 o
   4  21   6       52.80       60.49     39.25 o
   5  21   6        0.54       41.44     44.00 o
  -5  22   6       18.07        2.43     21.39 o
  -4  22   6       13.17       55.44     23.51 o
  -3  22   6        2.09        2.16     12.55 o
  -2  22   6        2.16       -8.24     12.12 o
  -1  22   6      241.61      220.36     30.51 o
   0  22   6       68.10       78.97     14.23 o
   1  22   6      736.27      708.97     23.95 o
   2  22   6        3.97       10.18     13.13 o
   3  22   6        0.12       -1.82     13.94 o
   4  22   6        3.28       31.37     33.04 o
  -4  23   6        7.95       24.18     22.80 o
  -3  23   6        0.75      -10.72     14.83 o
  -2  23   6       20.22       25.18     17.31 o
  -1  23   6       75.76      117.00     26.36 o
   0  23   6       93.67      121.87     17.37 o
   1  23   6     1296.24     1225.37     42.74 o
   2  23   6       29.35       24.54     20.52 o
   3  23   6       13.18       33.43     18.35 o
   4  23   6       14.45       36.95     34.44 o
  -4  24   6       30.76       38.97     24.94 o
  -3  24   6        3.17        4.70     21.76 o
  -2  24   6       36.28       49.55     15.98 o
  -1  24   6     1275.01     1336.60     45.09 o
   0  24   6        0.08      -10.15     10.69 o
   1  24   6      612.30      678.32     68.24 o
   2  24   6      119.02       91.46     18.57 o
   3  24   6        6.52        5.66     17.55 o
   4  24   6       33.11       43.21     39.46 o
  -4  25   6       36.01       49.91     26.67 o
  -3  25   6        0.04      -16.44     16.44 o
  -2  25   6        5.23      -13.41     13.41 o
  -1  25   6      949.43      913.29     38.23 o
   0  25   6        0.53       -6.36     14.25 o
   1  25   6      123.38      121.40     21.32 o
   2  25   6       85.83       61.98     19.79 o
   3  25   6        0.25       33.62     19.82 o
   4  25   6       37.58       -5.06     24.34 o
  -4  26   6        2.80       -9.71     29.75 o
  -3  26   6       16.72       11.35     18.73 o
  -2  26   6        9.81       14.54     18.34 o
  -1  26   6      205.30      219.03     23.70 o
   0  26   6      105.49      141.77     22.06 o
   1  26   6       14.11      -16.42     16.42 o
   2  26   6       15.80       32.58     19.41 o
   3  26   6        1.47      -11.81     20.43 o
   4  26   6       40.19       71.60     38.15 o
  -4  27   6       31.31       45.25     34.29 o
  -3  27   6        2.94      -17.74     17.74 o
  -2  27   6      132.54      154.05     32.15 o
  -1  27   6      594.35      585.32     33.55 o
   0  27   6      448.76      421.47     29.47 o
   1  27   6       61.50       29.58     18.18 o
   2  27   6        8.10       -0.12     17.91 o
   3  27   6       28.03       13.15     31.37 o
   4  27   6       32.23       27.16     28.82 o
  -4  28   6       23.00       -5.74     33.61 o
  -3  28   6       17.22       34.15     23.04 o
  -2  28   6        5.52      -18.12     18.12 o
  -1  28   6      128.43      114.29     20.92 o
   0  28   6       87.08       93.14     24.98 o
   1  28   6       41.82       25.05     19.17 o
   2  28   6       38.53       30.95     25.08 o
   3  28   6        1.08       -9.86     30.37 o
  -3  29   6        0.55      -19.45     19.45 o
  -2  29   6       18.38       41.03     22.20 o
  -1  29   6        0.50       12.42     16.58 o
   0  29   6      160.52      144.03     22.49 o
   1  29   6        3.81      -23.35     23.35 o
   2  29   6        3.57      -16.80     29.54 o
   3  29   6        0.06        3.39     33.35 o
  -3  30   6       40.79       14.02     40.21 o
  -2  30   6       11.91       37.07     20.90 o
  -1  30   6        0.03        7.02     18.48 o
   0  30   6      776.13      733.15     47.61 o
   1  30   6        0.51      -14.81     20.40 o
   2  30   6       12.80      -23.22     23.22 o
   3  30   6       80.83      121.97     44.10 o
  -3  31   6       22.50       26.62     35.18 o
  -2  31   6        1.35       78.82     25.40 o
  -1  31   6        8.27       -1.89     41.05 o
   0  31   6       60.03       46.22     29.83 o
   1  31   6        2.78      -28.08     28.08 o
   2  31   6        0.32      -18.06     29.90 o
   3  31   6        7.92      -20.25     35.70 o
  -3  32   6        9.56       36.94     25.30 o
  -2  32   6       13.03      -18.88     19.72 o
  -1  32   6       19.59       16.45     29.67 o
   0  32   6      231.94      211.57     33.08 o
   1  32   6        2.62      -10.28     32.62 o
   2  32   6        1.50      -11.79     32.72 o
   3  32   6       56.17       36.32     40.97 o
  -2  33   6       10.61       50.15     25.50 o
  -1  33   6       14.45      -10.11     20.02 o
   0  33   6      141.92       90.25     49.76 o
   1  33   6        7.67       -6.94     30.64 o
   2  33   6       13.98       31.42     37.47 o
  -2  34   6        0.13       17.08     24.41 o
  -1  34   6       70.51       31.56     25.96 o
   0  34   6       38.46       26.89     23.65 o
   1  34   6       40.38       41.13     38.88 o
   2  34   6        0.25       42.27     36.90 o
  -1  35   6       31.18       45.67     34.94 o
   0  35   6       57.66       51.96     26.40 o
   1  35   6       18.54        7.57     35.91 o
  -1  36   6       50.46       85.68     41.20 o
   0  36   6        0.08      -20.57     21.65 o
   1  36   6       58.49       21.71     38.41 o
  -6   1   7        2.88        4.92     28.85 o
  -5   1   7       19.33        5.93     13.23 o
  -4   1   7        5.77       20.15     11.75 o
  -3   1   7        1.87        7.26     11.50 o
  -2   1   7       61.08       50.22      8.09 o
  -1   1   7      353.81      324.13     10.86 o
   0   1   7       81.44       96.44      8.67 o
   1   1   7      515.34      519.24     11.72 o
   2   1   7      898.07      820.34     17.27 o
   3   1   7       30.49       12.54     10.25 o
   4   1   7       31.55       15.41     13.87 o
   5   1   7      224.05      209.44     31.68 o
   6   1   7        0.60       10.98     27.01 o
  -6   2   7        0.91       -4.59     27.84 o
  -5   2   7       44.77       62.28     16.54 o
  -4   2   7       19.83       38.47     12.99 o
  -3   2   7      121.59      129.80     13.14 o
  -2   2   7      498.27      512.77     18.62 o
  -1   2   7      172.65      144.91      8.59 o
   0   2   7     1211.45     1078.02     20.23 o
   1   2   7       11.13       36.47      6.11 o
   2   2   7     1891.74     2010.79     31.10 o
   3   2   7      193.66      246.84     19.27 o
   4   2   7        1.34        8.95     20.66 o
   5   2   7        2.49       18.09     24.04 o
   6   2   7        0.32        0.74     25.74 o
  -6   3   7        5.51      -27.86     27.86 o
  -5   3   7       17.54       11.70     13.57 o
  -4   3   7        5.22       -8.16     10.85 o
  -3   3   7      571.60      564.35     20.92 o
  -2   3   7       27.03       36.37      8.00 o
  -1   3   7      275.62      322.28     11.48 o
   0   3   7      614.08      642.42     15.69 o
   1   3   7     1034.61     1100.58     19.79 o
   2   3   7      449.79      467.98     15.08 o
   3   3   7       78.49       93.77     11.87 o
   4   3   7       61.17       82.99     15.00 o
   5   3   7        1.18      -21.42     21.42 o
   6   3   7        0.78        1.87     28.28 o
  -6   4   7        4.33      -27.25     27.25 o
  -5   4   7       26.34       13.15     13.90 o
  -4   4   7       42.42       42.36     13.50 o
  -3   4   7        2.88       -4.90      9.15 o
  -2   4   7      922.62      859.95     20.09 o
  -1   4   7      271.09      359.77     15.68 o
   0   4   7      166.25      199.13      9.70 o
   1   4   7     2289.58     2690.29     33.82 o
   2   4   7      407.91      443.98     15.09 o
   3   4   7        0.26       -9.54     10.47 o
   4   4   7        2.89       18.10     13.01 o
   5   4   7       12.58       18.95     24.20 o
   6   4   7        2.25      -21.11     25.46 o
  -6   5   7        2.57       18.66     31.70 o
  -5   5   7        5.26      -10.60     15.12 o
  -4   5   7      124.11      107.42     16.27 o
  -3   5   7       24.70       18.11     10.41 o
  -2   5   7       28.23       15.62      7.48 o
  -1   5   7     1451.65     1689.26     27.12 o
   0   5   7       17.57        4.54      5.16 o
   1   5   7     3429.11     3567.78     39.66 o
   2   5   7      170.44      211.89     11.46 o
   3   5   7       16.16       35.55     12.12 o
   4   5   7      107.44      106.07     15.75 o
   5   5   7        0.30      -20.26     20.26 o
  -6   6   7        1.64      -22.56     30.07 o
  -5   6   7       10.73        2.17     13.47 o
  -4   6   7       33.74        9.62     13.71 o
  -3   6   7       13.38        3.60      9.40 o
  -2   6   7      137.78      145.68     11.15 o
  -1   6   7      497.49      601.80     14.29 o
   0   6   7      375.83      370.51     12.14 o
   1   6   7     1057.97      998.21     17.24 o
   2   6   7      122.96      135.56     10.13 o
   3   6   7       16.50       17.35     15.75 o
   4   6   7      375.26      402.53     25.97 o
   5   6   7       13.06        3.64     21.93 o
  -5   7   7        6.98       13.17     14.64 o
  -4   7   7       30.42       24.26     11.34 o
  -3   7   7       98.84      129.69     12.74 o
  -2   7   7       30.61       33.68      8.36 o
  -1   7   7      202.68      178.81     10.07 o
   0   7   7      324.24      317.49     10.63 o
   1   7   7       11.36       14.78      5.35 o
   2   7   7       38.13       24.70      8.95 o
   3   7   7       83.46       70.94     13.27 o
   4   7   7      228.76      195.14     18.13 o
   5   7   7       10.04       15.93     23.09 o
  -5   8   7        4.54       11.44     14.52 o
  -4   8   7       54.14       57.24     12.81 o
  -3   8   7       42.85       14.02      8.92 o
  -2   8   7       21.84       19.70      7.89 o
  -1   8   7      519.23      533.08     11.44 o
   0   8   7       37.92       28.29      5.57 o
   1   8   7      171.08      240.63     10.51 o
   2   8   7       95.32      109.45     11.23 o
   3   8   7      751.61      733.08     25.41 o
   4   8   7      112.46       85.36     23.25 o
   5   8   7       22.56       45.90     31.94 o
  -5   9   7       34.31       41.94     13.70 o
  -4   9   7      304.54      311.33     18.20 o
  -3   9   7       71.93       71.01     10.97 o
  -2   9   7       27.58       25.69      8.29 o
  -1   9   7      120.98      134.24      7.39 o
   0   9   7     1013.78     1163.40     31.21 o
   1   9   7      438.53      423.47     11.85 o
   2   9   7      210.61      258.90     21.00 o
   3   9   7       29.72       55.06     13.17 o
   4   9   7       61.11       63.11     15.16 o
   5   9   7        2.65       48.85     35.65 o
  -5  10   7        5.70        7.74     14.88 o
  -4  10   7       61.44       57.28     12.07 o
  -3  10   7      184.07      177.82     16.05 o
  -2  10   7        2.23       -3.86      6.63 o
  -1  10   7      111.92      110.52      8.98 o
   0  10   7     3888.38     4045.66     52.48 o
   1  10   7       44.15       58.50      7.06 o
   2  10   7       33.53       24.94     12.11 o
   3  10   7      546.45      564.63     23.58 o
   4  10   7       15.08       13.09     13.82 o
   5  10   7        4.04       42.06     37.16 o
  -5  11   7        0.05       18.81     14.86 o
  -4  11   7       25.63       44.54     11.28 o
  -3  11   7       24.00       10.52      9.44 o
  -2  11   7      108.64      139.35     10.23 o
  -1  11   7      631.05      544.37     14.56 o
   0  11   7       57.41       50.95      7.81 o
   1  11   7       35.16       61.69      7.21 o
   2  11   7       49.26       40.91     10.55 o
   3  11   7      341.47      374.09     20.50 o
   4  11   7        4.87       -3.04     15.70 o
   5  11   7        0.24      -11.59     33.35 o
  -5  12   7       60.55       43.45     18.60 o
  -4  12   7       20.21       11.74     10.44 o
  -3  12   7       59.22       37.71     11.64 o
  -2  12   7       21.87       32.65      8.08 o
  -1  12   7      127.40      147.72      9.38 o
   0  12   7     1328.99     1498.99     27.40 o
   1  12   7      209.21      236.55     10.38 o
   2  12   7        6.05        7.08      9.69 o
   3  12   7      577.97      581.19     36.10 o
   4  12   7        4.23        1.75     14.79 o
   5  12   7        5.56      -10.49     32.88 o
  -5  13   7        7.63       19.96     18.28 o
  -4  13   7       13.30       14.34     10.57 o
  -3  13   7       65.48       33.31     10.93 o
  -2  13   7       91.18       78.23      9.66 o
  -1  13   7       26.95       27.75      7.58 o
   0  13   7       35.55       41.23     11.30 o
   1  13   7        7.73        8.15      6.71 o
   2  13   7       10.58       18.94      8.92 o
   3  13   7      574.99      563.34     24.50 o
   4  13   7        4.32       -2.08     15.79 o
   5  13   7        3.79       16.70     36.85 o
  -5  14   7       28.76       56.25     20.17 o
  -4  14   7       48.74       43.68     14.84 o
  -3  14   7       71.37       50.68     11.66 o
  -2  14   7       18.36        7.58      7.82 o
  -1  14   7      140.63      153.71     11.13 o
   0  14   7      321.28      310.81     15.70 o
   1  14   7      388.53      406.51     14.22 o
   2  14   7       97.70      104.45     14.45 o
   3  14   7      530.12      499.80     23.73 o
   4  14   7        2.72       -3.12     23.00 o
   5  14   7        4.20       49.32     39.09 o
  -5  15   7        5.20       23.46     17.94 o
  -4  15   7        7.44      -11.76     11.76 o
  -3  15   7       52.46       35.08     10.82 o
  -2  15   7      117.66      137.01     11.74 o
  -1  15   7      324.92      313.73     15.64 o
   0  15   7       42.53       55.98      9.32 o
   1  15   7      141.57      153.53     15.94 o
   2  15   7      151.49      149.22     16.58 o
   3  15   7      127.63       99.21     15.92 o
   4  15   7      131.34      112.57     38.67 o
   5  15   7        3.87       57.72     39.51 o
  -5  16   7        6.54       14.22     17.94 o
  -4  16   7        7.09       10.92     13.66 o
  -3  16   7       15.65       14.70     10.23 o
  -2  16   7       60.00       46.26     10.30 o
  -1  16   7        9.47       18.18      9.39 o
   0  16   7       49.37       44.06      9.44 o
   1  16   7        1.51        0.65      8.53 o
   2  16   7        6.04      -11.41     11.41 o
   3  16   7        7.17        4.77     13.21 o
   4  16   7       79.86      119.77     39.92 o
   5  16   7       47.14       92.79     43.00 o
  -5  17   7        2.04        4.19     18.04 o
  -4  17   7        3.66        0.19     12.83 o
  -3  17   7        8.30       19.41     10.75 o
  -2  17   7       65.88       74.40     13.76 o
  -1  17   7       39.30       49.28     12.27 o
   0  17   7       97.76       92.91     12.74 o
   1  17   7      139.95      120.97     12.01 o
   2  17   7       47.95       66.82     14.43 o
   3  17   7        2.96      -10.80     11.30 o
   4  17   7       26.51       22.96     32.15 o
   5  17   7       28.75      129.90     45.30 o
  -5  18   7        4.05       -4.98     17.80 o
  -4  18   7       41.21       30.19     14.18 o
  -3  18   7       31.81       25.93     11.03 o
  -2  18   7       25.47       19.18     12.38 o
  -1  18   7      206.04      241.61     15.47 o
   0  18   7      107.19      110.41     15.00 o
   1  18   7      703.26      599.56     19.98 o
   2  18   7      362.21      393.75     39.01 o
   3  18   7       20.42       23.38     15.83 o
   4  18   7        3.01       38.36     35.59 o
   5  18   7       48.71       48.22     40.50 o
  -5  19   7        4.60       -1.58     19.70 o
  -4  19   7        2.10      -13.24     13.24 o
  -3  19   7       44.73       58.91     13.86 o
  -2  19   7       29.16       33.86     10.76 o
  -1  19   7       27.32       39.12     13.88 o
   0  19   7        9.88       -9.39      9.39 o
   1  19   7       51.64       55.50     14.31 o
   2  19   7      501.00      546.11     25.25 o
   3  19   7        2.94       -0.18     14.34 o
   4  19   7        1.21       17.54     35.23 o
   5  19   7        8.89      -30.64     40.39 o
  -5  20   7        1.08       27.75     21.16 o
  -4  20   7        0.51      -12.04     14.09 o
  -3  20   7        1.15      -10.90     10.90 o
  -2  20   7       17.72       38.37     11.25 o
  -1  20   7       12.84        2.65     13.68 o
   0  20   7      374.15      361.51     23.98 o
   1  20   7        2.06        1.70     13.51 o
   2  20   7      221.72      199.24     23.98 o
   3  20   7       17.52       -7.62     14.50 o
   4  20   7        4.81       29.90     35.96 o
   5  20   7        2.86       11.64     39.14 o
  -4  21   7        1.24       -0.07     14.49 o
  -3  21   7        2.49        2.39     14.25 o
  -2  21   7       48.91       56.71     12.84 o
  -1  21   7       96.31      122.05     17.91 o
   0  21   7       62.11       46.09     13.53 o
   1  21   7       16.91        3.48     24.06 o
   2  21   7      270.88      236.70     19.93 o
   3  21   7       37.31       33.45     15.62 o
   4  21   7        0.73       82.77     37.32 o
  -4  22   7        9.41       20.11     16.36 o
  -3  22   7        7.02      -15.42     20.64 o
  -2  22   7        6.36        7.59     13.33 o
  -1  22   7      239.60      272.48     23.35 o
   0  22   7        2.28        3.57     11.55 o
   1  22   7       23.71       50.79     15.54 o
   2  22   7      109.47      122.97     17.57 o
   3  22   7        3.00       11.55     18.16 o
   4  22   7       30.08       -5.27     35.18 o
  -4  23   7        6.65        5.79     15.44 o
  -3  23   7        1.32      -13.10     14.77 o
  -2  23   7       28.70       46.99     16.26 o
  -1  23   7      486.21      431.29     28.07 o
   0  23   7      164.59      174.95     18.30 o
   1  23   7       34.64       46.87     18.84 o
   2  23   7      104.45       99.58     21.70 o
   3  23   7        2.11        0.24     20.22 o
   4  23   7      101.37      175.25     46.71 o
  -4  24   7        1.83        5.42     17.53 o
  -3  24   7        1.59      -16.17     27.01 o
  -2  24   7        6.31       18.09     14.74 o
  -1  24   7        9.12      -11.90     13.58 o
   0  24   7       38.60       64.72     17.00 o
   1  24   7        0.94       -7.05     16.49 o
   2  24   7       67.39       53.02     16.90 o
   3  24   7        4.10        1.98     21.59 o
   4  24   7       30.17       69.31     42.12 o
  -4  25   7        0.53      -19.23     19.23 o
  -3  25   7       19.38       16.28     21.69 o
  -2  25   7       31.13       38.94     16.19 o
  -1  25   7       14.71       29.27     25.58 o
   0  25   7        4.47       -2.00     13.14 o
   1  25   7      183.50      159.68     23.93 o
   2  25   7       43.76       37.76     20.96 o
   3  25   7       14.66      -12.00     21.30 o
   4  25   7        6.80        7.72     35.85 o
  -4  26   7        0.56       -9.97     31.16 o
  -3  26   7        1.69      -17.90     18.09 o
  -2  26   7        9.34       16.49     18.73 o
  -1  26   7       69.79       70.76     18.01 o
   0  26   7        4.57       -5.95     13.48 o
   1  26   7      252.47      264.86     27.90 o
   2  26   7       14.48       17.56     19.47 o
   3  26   7        1.66       -1.26     22.11 o
   4  26   7        2.71       32.51     36.43 o
  -4  27   7        1.36       -4.33     34.03 o
  -3  27   7        2.46      -20.03     20.03 o
  -2  27   7       24.20       36.73     21.03 o
  -1  27   7       42.97       27.80     16.52 o
   0  27   7       10.70      -13.27     13.27 o
   1  27   7       90.48      100.95     24.21 o
   2  27   7        1.53      -16.65     28.86 o
   3  27   7        3.90        0.73     34.13 o
  -3  28   7        1.74       26.01     22.86 o
  -2  28   7        0.78      -17.87     40.42 o
  -1  28   7       90.78       77.73     19.79 o
   0  28   7       35.58       47.47     22.43 o
   1  28   7       13.03      -20.81     20.81 o
   2  28   7        5.72       45.09     35.28 o
   3  28   7        0.17      -18.89     31.94 o
  -3  29   7        7.64      -19.93     19.93 o
  -2  29   7       21.13        2.06     19.75 o
  -1  29   7        2.44      -10.27     17.63 o
   0  29   7      103.60      117.58     26.34 o
   1  29   7        1.97       -2.97     22.85 o
   2  29   7        4.85        6.16     33.61 o
   3  29   7       68.58       99.06     44.52 o
  -3  30   7        3.54      -21.02     37.16 o
  -2  30   7        5.80       34.83     22.91 o
  -1  30   7        0.16        6.19     18.86 o
   0  30   7       59.92       47.04     21.49 o
   1  30   7        0.01      -15.55     23.47 o
   2  30   7        0.88        3.08     33.82 o
   3  30   7        4.20       -3.24     38.57 o
  -3  31   7        6.22       -7.55     42.98 o
  -2  31   7        1.41       12.38     28.70 o
  -1  31   7       17.63        5.59     22.65 o
   0  31   7      232.62      214.54     55.74 o
   1  31   7        0.99      -31.00     34.29 o
   2  31   7        0.65        8.40     35.07 o
   3  31   7       59.50       54.64     43.63 o
  -2  32   7        4.15       35.79     46.61 o
  -1  32   7        2.71       34.84     22.14 o
   0  32   7       20.62        3.54     29.70 o
   1  32   7       28.92       76.25     41.07 o
   2  32   7        0.76       16.70     39.66 o
  -2  33   7       12.26       -8.13     22.77 o
  -1  33   7        0.12        3.68     20.27 o
   0  33   7       11.56       38.39     23.61 o
   1  33   7        0.15       21.19     37.73 o
   2  33   7        1.18       -5.95     36.12 o
  -1  34   7        1.22      -12.94     21.88 o
   0  34   7       62.41        8.66     35.18 o
   1  34   7       13.80       -0.84     35.38 o
  -1  35   7        2.35      -14.82     29.70 o
   0  35   7        0.07        7.20     34.13 o
   1  35   7       32.20      -29.07     38.36 o
  -5   0   8       49.07       -5.05     19.95 o
  -4   0   8      128.41      178.99     40.08 o
  -3   0   8      386.94      417.39     25.27 o
  -2   0   8      618.63      698.37     33.35 o
  -1   0   8      159.39      150.20     12.41 o
   0   0   8     1246.74     1002.90     24.82 o
   1   0   8        8.93       14.71      8.61 o
   2   0   8     1008.83      978.40     59.11 o
   3   0   8       21.64       15.49     13.84 o
   4   0   8      359.60      419.58     27.17 o
   5   0   8      497.21      553.52     59.76 o
  -5   1   8        5.32       -4.95     14.27 o
  -4   1   8       66.17      100.37     18.69 o
  -3   1   8      199.29      190.28     14.12 o
  -2   1   8       61.57       64.64      9.65 o
  -1   1   8       39.76       63.92      7.11 o
   0   1   8        5.20       10.19      5.73 o
   1   1   8      658.99      753.73     15.45 o
   2   1   8        4.72        8.09      8.28 o
   3   1   8       11.03       19.88      9.82 o
   4   1   8       10.06       -3.21     15.21 o
   5   1   8       74.20      105.71     27.92 o
  -5   2   8       17.29       14.70     14.40 o
  -4   2   8        2.73       -9.87      9.87 o
  -3   2   8      587.38      569.64     20.09 o
  -2   2   8      388.08      390.03     15.51 o
  -1   2   8      111.64      131.55      9.20 o
   0   2   8       23.16       17.00      5.89 o
   1   2   8     1296.61     1177.36     19.45 o
   2   2   8       41.92       40.42      8.98 o
   3   2   8       44.18       18.55     10.81 o
   4   2   8       48.34       56.01     13.42 o
   5   2   8      299.47      306.61     35.72 o
  -5   3   8       18.48        5.80     14.40 o
  -4   3   8       19.41       15.59     13.38 o
  -3   3   8       46.34       60.06     11.09 o
  -2   3   8       27.21       16.35      9.04 o
  -1   3   8      182.01      172.22      9.88 o
   0   3   8      345.21      423.75     13.13 o
   1   3   8       42.44       49.31      6.87 o
   2   3   8      189.75      233.38     12.61 o
   3   3   8        3.20        4.93     10.49 o
   4   3   8      202.23      229.89     19.82 o
   5   3   8      204.13      226.21     47.65 o
  -5   4   8       11.03       13.03     16.79 o
  -4   4   8       76.97       91.77     14.04 o
  -3   4   8      232.27      244.83     21.21 o
  -2   4   8      277.89      303.80     19.04 o
  -1   4   8      131.34      115.85     10.01 o
   0   4   8        4.69        7.65      5.50 o
   1   4   8      171.79      123.92      8.43 o
   2   4   8      820.87      768.89     19.49 o
   3   4   8       52.81       67.26     12.19 o
   4   4   8      544.05      658.91     28.06 o
   5   4   8       11.39       29.49     24.57 o
  -5   5   8        0.63       11.44     12.76 o
  -4   5   8       36.94       15.11     11.64 o
  -3   5   8      169.86      207.34     18.34 o
  -2   5   8      123.71      160.18     17.49 o
  -1   5   8      580.90      587.15     18.88 o
   0   5   8      434.96      446.97     14.24 o
   1   5   8       62.81       71.70      7.83 o
   2   5   8      317.43      334.07     17.10 o
   3   5   8       18.16       19.57     12.61 o
   4   5   8      650.76      703.68     33.35 o
   5   5   8       10.08       -5.83     22.41 o
  -5   6   8       18.23       19.45     13.10 o
  -4   6   8       90.33       81.76     13.95 o
  -3   6   8      124.84      129.75     12.72 o
  -2   6   8       18.54       31.52      9.74 o
  -1   6   8       67.95       92.10     10.67 o
   0   6   8       13.81       11.77      6.04 o
   1   6   8      114.90      100.94      8.26 o
   2   6   8       36.97       41.24      9.00 o
   3   6   8      263.30      260.89     18.59 o
   4   6   8      318.30      309.15     21.87 o
   5   6   8        4.83       16.91     24.61 o
  -5   7   8       17.86       23.34     13.56 o
  -4   7   8      129.78      115.40     14.75 o
  -3   7   8        9.18       -0.50     16.64 o
  -2   7   8       12.26        9.01      8.37 o
  -1   7   8      320.01      332.95     11.72 o
   0   7   8      301.21      247.16     16.68 o
   1   7   8      145.52      158.88     10.75 o
   2   7   8        8.07       13.50      8.48 o
   3   7   8        0.51        4.52     11.82 o
   4   7   8      126.10      117.62     17.85 o
   5   7   8       34.34       65.70     26.26 o
  -5   8   8        0.43        9.22     14.92 o
  -4   8   8       79.82       91.72     14.49 o
  -3   8   8      182.54      189.70     17.40 o
  -2   8   8        0.83       -2.75      8.09 o
  -1   8   8      131.85      128.37     10.97 o
   0   8   8        8.89        4.95      5.66 o
   1   8   8       18.89        9.38      5.98 o
   2   8   8        6.65       -3.04      9.37 o
   3   8   8       75.10       80.94     14.28 o
   4   8   8        5.90        0.42     14.15 o
   5   8   8        2.39       28.66     43.66 o
  -5   9   8        0.92        9.73     13.18 o
  -4   9   8       30.31       28.04     12.22 o
  -3   9   8        3.29        5.11      9.41 o
  -2   9   8      146.79      139.82     12.96 o
  -1   9   8      220.32      212.74     11.48 o
   0   9   8      122.78       87.78      7.10 o
   1   9   8      166.95      181.80      9.39 o
   2   9   8       48.10       44.36     10.95 o
   3   9   8       55.64       61.52     14.13 o
   4   9   8        4.76       25.54     14.84 o
   5   9   8       10.14       31.47     38.72 o
  -5  10   8        1.68      -11.57     12.69 o
  -4  10   8       57.12       52.27     12.27 o
  -3  10   8      178.06      205.13     15.98 o
  -2  10   8        4.38        2.92      8.33 o
  -1  10   8       78.26       74.73      9.79 o
   0  10   8       56.21       61.94      6.94 o
   1  10   8       43.53       26.60      7.74 o
   2  10   8       10.20        1.86     10.05 o
   3  10   8      949.26     1006.21     42.50 o
   4  10   8       10.61        7.27     18.06 o
   5  10   8        8.00      -18.58     36.53 o
  -5  11   8        6.95       -5.93     13.48 o
  -4  11   8       42.83       64.07     12.33 o
  -3  11   8       56.42       51.46     13.53 o
  -2  11   8       54.66       49.56     11.14 o
  -1  11   8        7.05        5.01      8.61 o
   0  11   8      415.78      399.30     14.25 o
   1  11   8        7.75        5.86      6.90 o
   2  11   8      107.86      146.90     13.63 o
   3  11   8      186.08      224.46     18.93 o
   4  11   8        8.71       -3.19     17.61 o
   5  11   8        0.39       11.06     39.04 o
  -5  12   8        0.02       -4.61     16.49 o
  -4  12   8       23.99       38.06     11.77 o
  -3  12   8       62.46       45.56     12.50 o
  -2  12   8        1.77       -2.37      7.55 o
  -1  12   8       48.34       59.82      9.70 o
   0  12   8       27.66       11.28      7.61 o
   1  12   8      336.79      307.46     12.11 o
   2  12   8       24.48       17.56     10.83 o
   3  12   8      539.76      494.29     28.25 o
   4  12   8        1.61        9.03     29.90 o
   5  12   8        0.28       -6.21     34.86 o
  -5  13   8        4.19      -15.78     33.01 o
  -4  13   8        7.62       -0.70     10.53 o
  -3  13   8       45.89       42.51     12.13 o
  -2  13   8      348.12      382.31     17.53 o
  -1  13   8       10.70       26.96      8.71 o
   0  13   8      367.79      284.09     13.20 o
   1  13   8       70.17       76.15      8.78 o
   2  13   8       22.55       23.44     10.18 o
   3  13   8      160.23      182.96     34.14 o
   4  13   8       71.55       79.28     37.37 o
   5  13   8        9.30       -7.10     36.06 o
  -5  14   8        9.22       -3.46     18.44 o
  -4  14   8        0.12       14.33     13.86 o
  -3  14   8       21.31       20.38     11.67 o
  -2  14   8        1.93        5.85      8.28 o
  -1  14   8       56.27       64.68     10.43 o
   0  14   8        8.97       20.11      8.18 o
   1  14   8      254.08      284.09     15.35 o
   2  14   8       18.44      -10.42     11.75 o
   3  14   8       40.41       28.31     22.53 o
   4  14   8        0.37      -12.16     32.46 o
   5  14   8       13.43       22.81     38.52 o
  -5  15   8        0.57        6.56     22.63 o
  -4  15   8       10.67       -0.70     13.77 o
  -3  15   8       17.29       20.00     10.99 o
  -2  15   8       13.63       -4.45      8.08 o
  -1  15   8        0.25       -2.20      8.32 o
   0  15   8      315.38      343.91     20.21 o
   1  15   8        0.19        0.90     10.85 o
   2  15   8       46.06       46.73     14.50 o
   3  15   8       11.15      -13.20     15.21 o
   4  15   8       22.89      -29.12     31.63 o
   5  15   8        5.23       49.74     42.06 o
  -5  16   8        0.71       -1.95     25.41 o
  -4  16   8       10.86       18.25     14.50 o
  -3  16   8        0.55       -1.90     11.74 o
  -2  16   8       18.97       19.05      8.94 o
  -1  16   8       16.84       12.69     10.15 o
   0  16   8      281.71      286.38     18.90 o
   1  16   8        8.90       11.42     14.97 o
   2  16   8       92.65       70.01     15.48 o
   3  16   8        0.64       -6.83     13.41 o
   4  16   8        0.82       -7.62     31.84 o
   5  16   8        0.59      -27.40     40.19 o
  -5  17   8       23.67       47.05     20.86 o
  -4  17   8        1.53      -12.97     12.97 o
  -3  17   8        5.22       -7.02     13.45 o
  -2  17   8       28.96       14.45      9.58 o
  -1  17   8      142.87      179.15     14.59 o
   0  17   8       71.16       81.29     12.60 o
   1  17   8      875.94      917.44     33.82 o
   2  17   8      356.57      388.40     23.29 o
   3  17   8        0.29       -8.92     14.15 o
   4  17   8       15.84       36.22     33.09 o
   5  17   8        9.08       82.56     46.19 o
  -5  18   8        1.11       -9.69     19.73 o
  -4  18   8        8.97      -12.48     14.12 o
  -3  18   8        0.69        3.37     10.61 o
  -2  18   8      118.73      113.41     13.64 o
  -1  18   8       95.75       91.03     12.74 o
   0  18   8       14.59       13.56     12.22 o
   1  18   8       61.58       48.01     15.11 o
   2  18   8      223.51      210.63     19.78 o
   3  18   8        7.68       -3.84     13.05 o
   4  18   8       26.25       -1.72     33.56 o
   5  18   8        0.11       38.88     41.44 o
  -5  19   8        2.83       54.89     25.89 o
  -4  19   8       49.36       65.98     17.45 o
  -3  19   8       17.38       -5.78     11.17 o
  -2  19   8      144.50      135.44     14.10 o
  -1  19   8        5.01        6.89     13.00 o
   0  19   8       66.39       37.97     11.69 o
   1  19   8       10.33       23.66     14.59 o
   2  19   8       52.34       90.75     16.82 o
   3  19   8        9.33        2.72     14.47 o
   4  19   8       51.37       50.62     37.05 o
  -4  20   8        5.43       19.00     16.48 o
  -3  20   8        5.83       27.70     12.79 o
  -2  20   8        5.73        0.39     11.74 o
  -1  20   8       36.83       44.43     14.31 o
   0  20   8      168.24      166.33     16.04 o
   1  20   8       47.11       50.28     18.37 o
   2  20   8        8.15       15.37     14.58 o
   3  20   8       14.45        9.20     17.90 o
   4  20   8        3.71      -32.46     33.77 o
  -4  21   8       27.11       28.12     16.29 o
  -3  21   8        3.20       -5.32     12.00 o
  -2  21   8        8.56        0.25     10.56 o
  -1  21   8      151.40      133.95     19.47 o
   0  21   8       31.44       37.63     14.89 o
   1  21   8       22.22        9.16     14.08 o
   2  21   8        6.40       17.70     15.34 o
   3  21   8        0.57        2.53     20.59 o
   4  21   8        1.79       -5.38     36.58 o
  -4  22   8        0.02       -2.15     15.34 o
  -3  22   8        1.63       16.84     13.27 o
  -2  22   8       22.31       -0.66     13.45 o
  -1  22   8      111.07      110.83     18.32 o
   0  22   8      123.56      135.07     34.13 o
   1  22   8      221.96      259.38     21.18 o
   2  22   8       68.31       59.31     17.05 o
   3  22   8        0.72       18.52     22.54 o
   4  22   8        0.33       13.31     35.18 o
  -4  23   8       40.27       13.02     16.77 o
  -3  23   8        0.91       10.48     16.12 o
  -2  23   8       16.43        4.18     14.24 o
  -1  23   8      161.32      181.61     21.89 o
   0  23   8      101.31       68.66     20.46 o
   1  23   8       27.65       21.19     19.06 o
   2  23   8      103.57      109.43     19.18 o
   3  23   8        0.59        3.03     22.58 o
   4  23   8        2.25       30.90     39.72 o
  -4  24   8        1.74       10.94     17.45 o
  -3  24   8        0.05        2.55     19.14 o
  -2  24   8        7.13      -16.24     16.24 o
  -1  24   8      122.98       97.70     18.70 o
   0  24   8        0.09      -12.81     12.81 o
   1  24   8       18.28       11.50     18.26 o
   2  24   8      124.10      170.57     21.03 o
   3  24   8        0.76       14.26     30.01 o
   4  24   8        9.64       -1.36     38.62 o
  -4  25   8        0.55        2.39     19.77 o
  -3  25   8        5.99        6.28     18.79 o
  -2  25   8        4.58        3.62     18.21 o
  -1  25   8       55.60       66.91     17.68 o
   0  25   8       19.82        4.09     14.88 o
   1  25   8        4.03      -12.98     17.96 o
   2  25   8       18.28       50.20     26.73 o
   3  25   8        3.75      -20.54     20.54 o
   4  25   8        8.58        0.68     39.72 o
  -4  26   8        4.77      -22.83     35.23 o
  -3  26   8        8.30      -13.05     19.22 o
  -2  26   8       13.23       19.57     19.38 o
  -1  26   8       34.48       22.01     16.15 o
   0  26   8       15.13       23.43     16.35 o
   1  26   8        2.07       -6.04     24.05 o
   2  26   8        0.74       17.54     32.31 o
   3  26   8        0.76       -0.04     23.06 o
  -3  27   8        8.63       -5.74     19.16 o
  -2  27   8        3.80       15.76     20.75 o
  -1  27   8        1.31        0.02     15.97 o
   0  27   8        9.85       13.82     34.26 o
   1  27   8        5.38        8.48     23.53 o
   2  27   8       14.15       26.83     35.07 o
   3  27   8        4.86       37.94     36.43 o
  -3  28   8        8.00        2.87     41.67 o
  -2  28   8        0.02        5.64     20.78 o
  -1  28   8       38.69       31.17     21.24 o
   0  28   8       71.20       46.40     21.53 o
   1  28   8        5.77        1.30     25.46 o
   2  28   8        0.00       25.73     34.13 o
   3  28   8       31.57       10.44     36.12 o
  -3  29   8        8.00       34.92     25.84 o
  -2  29   8        2.17      -10.84     20.17 o
  -1  29   8       13.23       20.63     22.08 o
   0  29   8       52.58       82.30     23.91 o
   1  29   8        1.66      -29.07     29.07 o
   2  29   8        1.32      -32.25     32.25 o
   3  29   8       26.84      -34.18     34.18 o
  -3  30   8       13.37       37.60     25.55 o
  -2  30   8        0.13       16.38     22.73 o
  -1  30   8        3.67       19.05     21.37 o
   0  30   8       85.75       82.09     26.25 o
   1  30   8       37.03       64.98     41.91 o
   2  30   8        0.02      -32.25     32.25 o
   3  30   8       49.68       38.57     42.59 o
  -2  31   8        0.21       29.22     23.51 o
  -1  31   8       13.21       18.30     32.38 o
   0  31   8       80.80       62.78     36.43 o
   1  31   8       45.03       48.48     39.98 o
   2  31   8        0.14       52.76     41.54 o
  -2  32   8        9.37       27.71     34.08 o
  -1  32   8        6.91      -21.83     43.21 o
   0  32   8       63.57       64.87     40.39 o
   1  32   8        4.45      -26.83     32.88 o
   2  32   8        1.09      -36.22     36.22 o
  -1  33   8        1.91       -6.76     22.48 o
   0  33   8        5.52       14.98     35.44 o
   1  33   8        2.55      -19.83     37.68 o
  -1  34   8        2.49        5.37     23.24 o
   0  34   8        0.35      -32.77     32.77 o
   1  34   8        5.61        5.90     40.86 o
  -5   1   9        2.54       -3.11     12.47 o
  -4   1   9       34.12       13.30     11.60 o
  -3   1   9       53.71       57.37     11.97 o
  -2   1   9        6.76        9.60     12.67 o
  -1   1   9      519.76      536.66     22.20 o
   0   1   9       79.26       88.12      8.30 o
   1   1   9       39.57       49.37      7.56 o
   2   1   9       38.57       54.86     10.56 o
   3   1   9       55.04       48.30     11.86 o
   4   1   9        4.24       -3.74     11.94 o
   5   1   9       17.53       26.08     25.30 o
  -5   2   9        4.15       23.28     14.23 o
  -4   2   9        6.91        6.08     11.19 o
  -3   2   9      255.17      240.97     15.46 o
  -2   2   9      583.18      594.98     24.64 o
  -1   2   9       47.76       40.47     18.72 o
   0   2   9       13.09        8.22      6.32 o
   1   2   9       41.33       28.13      7.23 o
   2   2   9       33.32       29.55      9.79 o
   3   2   9       34.94       34.60     11.37 o
   4   2   9       15.21       47.04     15.05 o
   5   2   9       32.37       17.04     24.69 o
  -5   3   9        0.87        1.75     13.62 o
  -4   3   9      124.22      132.40     14.80 o
  -3   3   9        0.19        4.95      9.95 o
  -2   3   9       33.59       39.68     10.84 o
  -1   3   9       10.07       19.23     10.62 o
   0   3   9      250.67      283.91     12.27 o
   1   3   9      172.34      163.80      9.61 o
   2   3   9        1.83       -6.18     11.37 o
   3   3   9        2.42        4.06      9.97 o
   4   3   9       12.70       13.34     13.92 o
   5   3   9        3.40        3.61     24.85 o
  -5   4   9        1.86       10.81     13.99 o
  -4   4   9        0.52       -1.84     10.54 o
  -3   4   9      335.77      373.39     22.67 o
  -2   4   9       77.62       75.82     12.17 o
  -1   4   9      137.95      136.68     14.26 o
   0   4   9        0.02       -3.56      5.80 o
   1   4   9      241.96      192.34     10.01 o
   2   4   9      118.90      131.16     13.34 o
   3   4   9       21.64        6.47     11.73 o
   4   4   9        0.71       15.01     15.25 o
   5   4   9        1.68      -15.24     25.42 o
  -5   5   9        3.58        5.62     13.68 o
  -4   5   9       29.78       54.73     12.61 o
  -3   5   9       69.75       57.46     11.64 o
  -2   5   9      497.64      470.38     19.86 o
  -1   5   9       10.02        1.63     10.53 o
   0   5   9       49.34       58.66      7.32 o
   1   5   9       45.86       36.30      7.29 o
   2   5   9       52.66       71.16     11.65 o
   3   5   9       11.51       32.11     12.19 o
   4   5   9        7.44       -9.82     14.61 o
   5   5   9        8.65      -24.43     24.43 o
  -5   6   9        9.10        3.71     13.93 o
  -4   6   9        1.10        2.69     10.79 o
  -3   6   9        3.88       11.09     10.18 o
  -2   6   9        8.45       28.04     10.67 o
  -1   6   9      126.68      142.88     17.30 o
   0   6   9       28.17       32.30      7.39 o
   1   6   9       19.48       27.33      7.87 o
   2   6   9       15.13       14.05      9.35 o
   3   6   9       10.65       11.16     12.69 o
   4   6   9        9.06       35.37     15.63 o
   5   6   9        4.74      -12.83     24.09 o
  -5   7   9       33.84       14.52     13.80 o
  -4   7   9        3.11      -10.56     10.87 o
  -3   7   9      350.63      353.47     23.74 o
  -2   7   9       74.52       85.21     12.60 o
  -1   7   9       36.68       50.72     12.21 o
   0   7   9      159.14      165.10     13.87 o
   1   7   9      266.28      216.99     12.89 o
   2   7   9       40.79       48.07     10.19 o
   3   7   9      157.02      181.88     25.75 o
   4   7   9       18.80       37.21     18.26 o
   5   7   9        1.95      -23.56     23.56 o
  -5   8   9        5.39       28.04     14.59 o
  -4   8   9       71.06       81.77     14.87 o
  -3   8   9        4.63        9.76     11.53 o
  -2   8   9       11.62        9.42     12.05 o
  -1   8   9      196.35      225.51     27.37 o
   0   8   9      340.37      325.87     13.06 o
   1   8   9      290.76      345.06     13.09 o
   2   8   9      144.74      159.07     12.91 o
   3   8   9        9.99        0.95     12.48 o
   4   8   9       21.32       37.65     21.39 o
   5   8   9        8.94      -40.39     40.39 o
  -5   9   9       54.40       46.27     15.58 o
  -4   9   9        5.06      -11.28     11.94 o
  -3   9   9      109.43      113.52     14.40 o
  -2   9   9       81.97       96.58     13.02 o
  -1   9   9       16.84       13.47     10.00 o
   0   9   9      460.23      435.32     16.73 o
   1   9   9       30.66       33.35      7.52 o
   2   9   9      146.47      106.33     13.47 o
   3   9   9       83.69       79.40     15.72 o
   4   9   9        1.22      -11.76     19.84 o
   5   9   9        3.35        6.05     38.46 o
  -5  10   9        2.94      -11.40     12.90 o
  -4  10   9       41.94       31.20     20.38 o
  -3  10   9        2.09       22.25     10.59 o
  -2  10   9       66.26       85.26     11.85 o
  -1  10   9       35.00       24.28     10.45 o
   0  10   9       20.11       21.51      9.06 o
   1  10   9        8.86        6.41      7.96 o
   2  10   9       41.07       24.32     11.76 o
   3  10   9       14.68       20.67     16.59 o
   4  10   9        2.63      -17.07     28.91 o
   5  10   9        0.58        2.82     41.39 o
  -5  11   9        2.28       -2.74     14.12 o
  -4  11   9        7.26       22.65     14.52 o
  -3  11   9        7.81        4.23     10.05 o
  -2  11   9       53.96       71.58     12.98 o
  -1  11   9        1.02       -8.28      8.28 o
   0  11   9       87.58       92.80     13.32 o
   1  11   9        5.24       -3.57      8.81 o
   2  11   9        3.06        1.65     10.86 o
   3  11   9       44.44       65.74     19.47 o
   4  11   9        0.43       59.86     34.39 o
   5  11   9        6.30        9.76     38.72 o
  -5  12   9       18.21        9.80     17.66 o
  -4  12   9        4.13        5.49     12.22 o
  -3  12   9        2.52        9.75     11.35 o
  -2  12   9        7.98        3.03      9.51 o
  -1  12   9        7.45       27.47      9.80 o
   0  12   9      734.85      745.04     24.54 o
   1  12   9       54.07       93.53     12.00 o
   2  12   9      139.25      132.23     14.92 o
   3  12   9       41.84       61.45     18.22 o
   4  12   9       25.38       31.89     35.18 o
   5  12   9        1.83       -7.62     35.70 o
  -5  13   9        3.68       -8.59     17.71 o
  -4  13   9       19.81       11.15     12.41 o
  -3  13   9       45.02       57.22     12.46 o
  -2  13   9       65.86       62.85     11.73 o
  -1  13   9       23.13       13.69      9.43 o
   0  13   9       78.22       95.08     10.60 o
   1  13   9       67.85       64.45     13.87 o
   2  13   9      252.53      297.76     17.86 o
   3  13   9        8.91       13.43     17.42 o
   4  13   9        8.16       -3.91     32.57 o
   5  13   9        3.71        7.78     39.87 o
  -5  14   9       11.28        5.08     19.04 o
  -4  14   9        4.81        1.05     14.08 o
  -3  14   9       90.66       87.10     16.17 o
  -2  14   9       15.26       15.05      9.00 o
  -1  14   9       59.57       78.43     11.50 o
   0  14   9       67.47       82.91     10.53 o
   1  14   9     1026.38      991.00     27.78 o
   2  14   9       35.72        0.63     10.52 o
   3  14   9       15.00        0.66     17.25 o
   4  14   9       69.49       69.31     36.74 o
   5  14   9        2.13       18.68     41.80 o
  -5  15   9        5.28       22.49     19.56 o
  -4  15   9       31.19       63.04     16.71 o
  -3  15   9      115.62      112.86     14.54 o
  -2  15   9        1.46       -4.13      8.65 o
  -1  15   9       32.30       42.07     10.58 o
   0  15   9      132.97      143.33     12.06 o
   1  15   9      321.76      380.82     22.91 o
   2  15   9       14.91        5.57     13.70 o
   3  15   9        7.92       27.07     39.11 o
   4  15   9        2.31       37.47     34.65 o
   5  15   9        5.34       72.28     44.20 o
  -5  16   9        0.33        0.20     19.11 o
  -4  16   9        0.13       10.82     15.04 o
  -3  16   9       97.06       94.60     20.69 o
  -2  16   9      169.48      149.03     12.71 o
  -1  16   9       67.11       79.95     11.76 o
   0  16   9        7.57       14.17      9.54 o
   1  16   9       20.55       34.77     15.77 o
   2  16   9       66.38       41.94     15.39 o
   3  16   9       68.15       88.17     21.77 o
   4  16   9        2.10       19.41     32.31 o
   5  16   9        1.25       31.94     45.51 o
  -5  17   9        9.00      -20.58     20.58 o
  -4  17   9        1.12       -5.94     14.20 o
  -3  17   9       38.16       34.90     13.32 o
  -2  17   9       47.45       62.59     10.83 o
  -1  17   9       62.76       51.43     12.41 o
   0  17   9       60.57       68.69     12.25 o
   1  17   9       21.57       39.24     15.36 o
   2  17   9       69.07       85.59     18.55 o
   3  17   9        8.51       29.65     20.45 o
   4  17   9        5.39       75.10     39.92 o
  -4  18   9        8.30        2.24     14.99 o
  -3  18   9      168.56      184.42     18.76 o
  -2  18   9      107.74      104.11     14.91 o
  -1  18   9       30.04       31.13     11.05 o
   0  18   9       31.07       47.24     12.33 o
   1  18   9       48.50       15.55     15.21 o
   2  18   9       23.41       38.45     24.82 o
   3  18   9       14.67       18.24     22.81 o
   4  18   9        7.03       27.09     37.73 o
  -4  19   9        0.28       16.23     14.70 o
  -3  19   9       14.91       10.33     12.97 o
  -2  19   9       37.42       44.31     11.45 o
  -1  19   9       33.23       34.37     12.16 o
   0  19   9       98.86       95.15     14.16 o
   1  19   9      338.72      333.06     22.95 o
   2  19   9       16.80        5.85     14.79 o
   3  19   9        5.01      -16.96     31.89 o
   4  19   9        1.07       51.72     41.07 o
  -4  20   9       44.28       41.80     16.08 o
  -3  20   9       28.05       25.37     13.37 o
  -2  20   9        8.12       -0.51     10.14 o
  -1  20   9       28.06       43.93     15.42 o
   0  20   9       14.62       -4.63     11.59 o
   1  20   9       37.27       56.20     16.44 o
   2  20   9        2.94       -4.76     22.27 o
   3  20   9        3.78       38.75     21.90 o
   4  20   9        5.07       10.02     36.22 o
  -4  21   9        2.16       -0.22     15.04 o
  -3  21   9        1.75        4.36     14.54 o
  -2  21   9       12.98       12.40     12.75 o
  -1  21   9       20.62       50.81     16.30 o
   0  21   9       13.35       18.98     12.78 o
   1  21   9       22.31        6.17     15.89 o
   2  21   9      228.90      237.51     22.93 o
   3  21   9        7.02       15.43     21.87 o
   4  21   9        9.74        8.56     39.51 o
  -4  22   9       48.77       50.23     17.70 o
  -3  22   9        2.04       -2.53     13.07 o
  -2  22   9       21.13       16.43     14.17 o
  -1  22   9      103.70       67.00     17.15 o
   0  22   9       39.58       29.58     15.33 o
   1  22   9       39.41       39.14     17.97 o
   2  22   9        2.40        9.92     20.73 o
   3  22   9        2.93       14.90     25.94 o
   4  22   9        2.93        8.92     38.72 o
  -4  23   9       63.01       53.62     22.91 o
  -3  23   9        3.54       10.78     17.42 o
  -2  23   9       14.66        9.01     18.22 o
  -1  23   9       17.46       18.63     18.02 o
   0  23   9        0.01       -4.84     13.84 o
   1  23   9       18.79       29.85     21.74 o
   2  23   9       53.57       42.18     21.01 o
   3  23   9        0.56      -14.61     21.58 o
   4  23   9        4.95      -21.19     38.57 o
  -4  24   9       47.34       30.48     20.13 o
  -3  24   9        5.73        6.90     17.85 o
  -2  24   9       14.60       -9.58     22.57 o
  -1  24   9       27.58       46.57     17.19 o
   0  24   9      100.78       93.43     23.53 o
   1  24   9        2.07       13.26     20.30 o
   2  24   9       20.55       47.78     24.74 o
   3  24   9        0.46      -21.33     21.33 o
  -3  25   9        4.41       11.38     19.34 o
  -2  25   9        1.53       11.98     21.38 o
  -1  25   9       53.15       78.12     18.88 o
   0  25   9       10.65       30.75     19.10 o
   1  25   9        3.69      -21.65     28.31 o
   2  25   9        1.54       45.25     35.07 o
   3  25   9       10.90       29.27     24.37 o
  -3  26   9       13.69        3.80     19.25 o
  -2  26   9        1.10       15.17     19.64 o
  -1  26   9        3.41        6.61     16.16 o
   0  26   9       28.53        1.23     35.33 o
   1  26   9        1.78      -11.83     27.14 o
   2  26   9        0.08      -28.91     30.74 o
   3  26   9       16.94        1.26     32.20 o
  -3  27   9        7.86       46.60     21.49 o
  -2  27   9        2.16      -18.70     18.70 o
  -1  27   9        1.95       -1.69     32.15 o
   0  27   9       11.66       -0.47     31.37 o
   1  27   9       11.21      -16.80     31.94 o
   2  27   9        8.66       53.55     38.78 o
   3  27   9       11.00      -19.26     36.69 o
  -3  28   9        2.13       30.70     21.56 o
  -2  28   9        7.01      -13.69     37.86 o
  -1  28   9       25.53      -17.69     17.69 o
   0  28   9       12.32      -25.52     25.52 o
   1  28   9       38.47       98.90     44.88 o
   2  28   9       24.41       43.42     39.82 o
   3  28   9       33.00       98.79     44.94 o
  -3  29   9        6.56       11.90     22.90 o
  -2  29   9        7.27       -7.16     20.18 o
  -1  29   9        3.71        0.60     20.43 o
   0  29   9        1.25       19.99     32.57 o
   1  29   9       46.47       51.72     40.08 o
   2  29   9        0.42        5.27     36.74 o
  -2  30   9        3.23        8.30     25.86 o
  -1  30   9        1.51       13.75     21.58 o
   0  30   9        0.38       44.15     37.05 o
   1  30   9        0.13      -31.78     31.78 o
   2  30   9        7.01      -35.44     35.44 o
  -2  31   9        0.16      -27.58     64.04 o
  -1  31   9       10.37       32.24     23.46 o
   0  31   9        9.79      -32.10     32.10 o
   1  31   9        2.47       59.44     44.00 o
   2  31   9        0.07      -32.20     35.65 o
  -1  32   9        5.73        6.28     23.27 o
   0  32   9        0.86        7.67     37.05 o
   1  32   9        2.62      -19.78     34.86 o
  -1  33   9        3.86      -10.40     22.46 o
   0  33   9        7.85       15.03     40.13 o
   1  33   9        1.74       60.12     45.09 o
  -5   0  10        5.97        4.16     19.58 o
  -4   0  10       64.61       39.08     18.49 o
  -3   0  10        0.78      -13.83     13.83 o
  -2   0  10     1289.87     1300.35     51.19 o
  -1   0  10      207.79      180.14     25.39 o
   0   0  10      304.56      238.53     16.02 o
   1   0  10       49.95       47.30     14.58 o
   2   0  10      380.67      353.26     24.02 o
   3   0  10        3.45        3.30     14.92 o
   4   0  10       26.68       48.65     50.81 o
   5   0  10       52.90       72.70     40.03 o
  -5   1  10        0.46       11.16     13.90 o
  -4   1  10        9.20       -0.15     11.85 o
  -3   1  10       37.49       40.80     11.43 o
  -2   1  10      236.31      195.27     17.87 o
  -1   1  10      727.98      687.18     25.49 o
   0   1  10        0.27        8.21      7.33 o
   1   1  10       71.23       78.60     10.52 o
   2   1  10       97.54      114.49     12.68 o
   3   1  10       56.70       74.14     12.70 o
   4   1  10       17.67       15.30     16.03 o
   5   1  10        0.30      -30.64     34.03 o
  -5   2  10        1.19        2.47     13.43 o
  -4   2  10        0.59       -9.90     11.48 o
  -3   2  10       13.86        5.96     10.50 o
  -2   2  10      292.14      285.24     19.60 o
  -1   2  10      204.70      189.67     26.47 o
   0   2  10      150.03      166.24     11.78 o
   1   2  10       63.06       87.95      9.26 o
   2   2  10       53.17       92.37     12.05 o
   3   2  10       11.66       17.46     11.05 o
   4   2  10        0.39      -16.51     16.83 o
   5   2  10       13.02       24.29     33.74 o
  -5   3  10        1.87        6.25     13.13 o
  -4   3  10       19.19        5.31     12.05 o
  -3   3  10      275.71      276.31     25.10 o
  -2   3  10      153.42      174.66     17.30 o
  -1   3  10      470.40      505.36     23.17 o
   0   3  10       13.87       20.53      7.87 o
   1   3  10       66.66       80.64      9.05 o
   2   3  10       44.30       42.69     11.32 o
   3   3  10       15.36       -5.90     10.86 o
   4   3  10        7.80       -8.35     19.11 o
   5   3  10        7.38       20.50     26.42 o
  -5   4  10        0.14        6.04     13.12 o
  -4   4  10       37.36       42.81     13.37 o
  -3   4  10       71.83       77.97     14.31 o
  -2   4  10      170.05      155.81     17.21 o
  -1   4  10      104.20      124.32     15.71 o
   0   4  10      212.99      255.76     13.61 o
   1   4  10      461.49      425.77     14.18 o
   2   4  10       34.43       14.62     10.74 o
   3   4  10       93.26       76.65     12.99 o
   4   4  10       18.35       29.87     19.77 o
   5   4  10        2.33       54.72     26.97 o
  -5   5  10        1.40       -2.76     12.44 o
  -4   5  10        0.87      -10.02     11.50 o
  -3   5  10       46.54       38.86     12.57 o
  -2   5  10      130.47      162.84     17.30 o
  -1   5  10      381.59      352.29     20.76 o
   0   5  10        0.78        1.53      6.77 o
   1   5  10       24.82       32.41      8.06 o
   2   5  10      236.90      244.28     16.52 o
   3   5  10       18.49       15.85     12.84 o
   4   5  10        1.32        4.40     18.70 o
   5   5  10        2.78       -4.64     25.04 o
  -5   6  10        3.48       -7.39     13.70 o
  -4   6  10       19.80       17.33     12.53 o
  -3   6  10       29.30       22.75     12.02 o
  -2   6  10      387.77      405.94     23.06 o
  -1   6  10      485.62      493.08     23.34 o
   0   6  10       51.33       40.42      8.00 o
   1   6  10       41.25       39.80      8.31 o
   2   6  10       32.93       31.00     16.98 o
   3   6  10      131.20      144.31     16.03 o
   4   6  10        2.90      -15.21     20.72 o
   5   6  10        0.73       20.49     33.69 o
  -5   7  10        1.95       -5.64     13.34 o
  -4   7  10        0.15       17.81     12.60 o
  -3   7  10      186.13      174.66     16.24 o
  -2   7  10       26.84       42.14     14.05 o
  -1   7  10      116.08      126.77     15.75 o
   0   7  10       62.97       67.98     11.74 o
   1   7  10      120.42      140.55     11.44 o
   2   7  10      199.07      177.06     18.46 o
   3   7  10       31.15       21.41     14.57 o
   4   7  10        2.42       10.90     22.14 o
   5   7  10        0.33       -5.80     25.52 o
  -5   8  10        4.81      -13.07     13.07 o
  -4   8  10        1.92       -1.88     12.81 o
  -3   8  10        2.09       -1.84     11.51 o
  -2   8  10      514.04      534.33     25.78 o
  -1   8  10       99.91      100.36     15.29 o
   0   8  10        7.77       26.98     11.02 o
   1   8  10        8.00        2.64      8.18 o
   2   8  10      228.67      251.24     24.68 o
   3   8  10        4.82       -1.33     13.98 o
   4   8  10        3.01        6.57     21.79 o
   5   8  10       13.46       28.39     41.86 o
  -5   9  10        4.52        8.06     13.61 o
  -4   9  10       10.83        4.20     13.17 o
  -3   9  10       20.97       29.76     12.98 o
  -2   9  10      422.12      346.71     22.38 o
  -1   9  10        9.66       15.40     12.94 o
   0   9  10       79.22       83.49     13.04 o
   1   9  10        8.71        9.30      9.68 o
   2   9  10      299.32      337.84     19.20 o
   3   9  10       10.18       33.06     15.33 o
   4   9  10        1.21        2.33     21.66 o
   5   9  10        4.88       -9.60     38.62 o
  -5  10  10        0.23      -13.55     13.55 o
  -4  10  10       13.88       21.08     14.01 o
  -3  10  10        0.75       -2.48     11.99 o
  -2  10  10      289.34      364.13     22.60 o
  -1  10  10        8.13        3.79     12.81 o
   0  10  10       90.28      114.07     12.65 o
   1  10  10       18.41        7.21     11.77 o
   2  10  10      120.85      155.53     15.63 o
   3  10  10        5.93       17.83     13.88 o
   4  10  10        5.72       42.06     33.92 o
   5  10  10        3.11      -26.04     38.15 o
  -5  11  10       63.01       67.78     18.61 o
  -4  11  10        3.02       11.27     14.35 o
  -3  11  10       58.73       67.00     14.19 o
  -2  11  10       11.43       21.49     11.60 o
  -1  11  10       21.72        9.95     11.08 o
   0  11  10      298.30      311.72     16.22 o
   1  11  10       53.65       71.85     13.89 o
   2  11  10        3.92      -10.87     11.55 o
   3  11  10        4.12        8.15     22.86 o
   4  11  10       17.88       30.95     34.18 o
   5  11  10        3.83       31.42     45.56 o
  -5  12  10        6.31      -10.43     16.63 o
  -4  12  10        5.84      -11.34     12.83 o
  -3  12  10       14.31       14.12     11.38 o
  -2  12  10      129.24      133.03     15.35 o
  -1  12  10       26.97       17.68     10.46 o
   0  12  10      132.47      154.11     20.23 o
   1  12  10      232.84      258.76     18.98 o
   2  12  10      146.17      113.37     14.86 o
   3  12  10       20.74       31.75     22.32 o
   4  12  10        0.70        6.21     33.14 o
   5  12  10        0.35       21.61     39.46 o
  -5  13  10       60.53      104.22     23.15 o
  -4  13  10        9.51       15.04     13.76 o
  -3  13  10       39.93       33.00     12.33 o
  -2  13  10      140.94      103.43     14.81 o
  -1  13  10      366.35      336.94     17.60 o
   0  13  10       13.29       -0.63      9.59 o
   1  13  10      100.62       92.49     14.50 o
   2  13  10       27.48       27.39     12.52 o
   3  13  10       20.29        8.19     19.13 o
   4  13  10       12.14       12.16     33.40 o
   5  13  10        3.40      -37.52     37.52 o
  -5  14  10       26.00       36.89     25.92 o
  -4  14  10        5.87        7.56     15.71 o
  -3  14  10       85.68       69.43     13.52 o
  -2  14  10        6.86        0.65     11.20 o
  -1  14  10       11.53       12.81     10.20 o
   0  14  10       50.11       64.42     11.83 o
   1  14  10       51.73       34.31     13.24 o
   2  14  10        9.77        4.94     12.29 o
   3  14  10        9.71       -2.37     19.29 o
   4  14  10        6.23       21.76     35.91 o
  -4  15  10        0.42       -5.81     13.76 o
  -3  15  10      347.73      397.18     21.05 o
  -2  15  10       23.04       35.25     19.68 o
  -1  15  10       27.06       30.03     11.17 o
   0  15  10       36.64       53.88     11.35 o
   1  15  10        8.35       12.57     14.25 o
   2  15  10       57.33       68.13     15.74 o
   3  15  10       22.12       51.15     25.36 o
   4  15  10        0.85      -19.00     33.45 o
  -4  16  10       28.22       42.84     16.29 o
  -3  16  10      106.46      104.80     16.51 o
  -2  16  10       19.10       17.19     10.85 o
  -1  16  10       30.40       41.79     11.05 o
   0  16  10        5.82        6.96     11.28 o
   1  16  10      335.95      328.97     22.82 o
   2  16  10        1.50      -10.47     14.62 o
   3  16  10        5.93       51.41     36.58 o
   4  16  10        2.74      -32.41     32.41 o
  -4  17  10        4.17        2.56     15.14 o
  -3  17  10       56.74       69.62     15.37 o
  -2  17  10        4.20       -9.82      9.82 o
  -1  17  10      101.77      114.66     20.90 o
   0  17  10       33.55       23.21     12.46 o
   1  17  10       82.65       99.67     18.09 o
   2  17  10        0.28        1.85     15.21 o
   3  17  10       18.39       59.76     35.54 o
   4  17  10        0.49      -21.50     34.60 o
  -4  18  10       81.02       79.96     17.75 o
  -3  18  10       21.15       12.82     13.92 o
  -2  18  10       10.70       17.43     12.21 o
  -1  18  10        2.72        3.15     11.95 o
   0  18  10       87.47       71.81     14.09 o
   1  18  10       48.32       83.63     18.39 o
   2  18  10        5.73        5.89     16.10 o
   3  18  10       12.98       75.94     37.32 o
   4  18  10        4.86       45.87     38.46 o
  -4  19  10       10.96       14.44     15.43 o
  -3  19  10       81.41      107.78     17.02 o
  -2  19  10        5.06      -11.12     11.12 o
  -1  19  10        3.58        5.44     11.80 o
   0  19  10       77.67       62.08     13.77 o
   1  19  10       44.05       14.73     16.23 o
   2  19  10        0.30       32.90     20.43 o
   3  19  10       13.87        1.57     34.71 o
   4  19  10        0.97       28.97     36.85 o
  -4  20  10      136.36      144.37     22.90 o
  -3  20  10       32.04       29.16     14.39 o
  -2  20  10       22.79       10.93     12.80 o
  -1  20  10       15.60        9.52     12.66 o
   0  20  10      119.31      100.28     15.29 o
   1  20  10        4.30       -1.38     22.78 o
   2  20  10       24.58        9.82     18.58 o
   3  20  10        1.90       21.71     37.42 o
   4  20  10        7.77       20.88     38.93 o
  -4  21  10       10.84       16.15     18.93 o
  -3  21  10       36.06       50.80     16.19 o
  -2  21  10        5.82       -2.26     15.61 o
  -1  21  10        9.95        8.82     13.68 o
   0  21  10       40.00       31.86     13.25 o
   1  21  10       22.03       -1.21     15.84 o
   2  21  10       32.33       49.97     21.07 o
   3  21  10       22.45       -2.04     33.14 o
   4  21  10        6.51        0.78     36.85 o
  -4  22  10       84.81       81.66     21.14 o
  -3  22  10        0.07      -11.55     14.60 o
  -2  22  10        5.43        1.67     16.28 o
  -1  22  10        0.52       -8.40     13.31 o
   0  22  10        1.88       10.30     13.62 o
   1  22  10        8.34      -15.59     15.59 o
   2  22  10       33.33        0.76     20.27 o
   3  22  10        1.32       35.12     35.07 o
   4  22  10        6.69       70.56     44.83 o
  -3  23  10       22.75       17.99     19.60 o
  -2  23  10        8.23       16.42     17.23 o
  -1  23  10      144.93      135.95     22.46 o
   0  23  10        0.24       -9.60     17.09 o
   1  23  10       12.79      -12.17     21.92 o
   2  23  10        4.01      -22.41     22.98 o
   3  23  10        1.68       20.35     37.05 o
  -3  24  10       11.91       -6.41     19.02 o
  -2  24  10        4.12       40.56     18.87 o
  -1  24  10       94.40       82.76     18.24 o
   0  24  10        0.00        9.76     30.90 o
   1  24  10        6.71      -19.47     29.85 o
   2  24  10        0.35      -18.99     23.75 o
   3  24  10       10.76        3.55     34.81 o
  -3  25  10       15.16      -11.08     19.33 o
  -2  25  10        1.08       12.48     18.18 o
  -1  25  10       41.43       33.93     23.60 o
   0  25  10       14.89       27.14     32.88 o
   1  25  10       12.54       11.85     33.92 o
   2  25  10        0.59       54.68     30.43 o
   3  25  10        1.03      -16.37     24.33 o
  -3  26  10       27.41        9.16     19.15 o
  -2  26  10        2.43       10.59     20.67 o
  -1  26  10       18.86        1.09     18.85 o
   0  26  10        1.13       -1.57     29.43 o
   1  26  10       28.23       57.56     39.82 o
   2  26  10       35.11       89.92     43.68 o
   3  26  10        2.27        9.53     34.47 o
  -3  27  10       54.72       62.57     23.14 o
  -2  27  10        0.57       -1.05     17.13 o
  -1  27  10        3.04        9.97     20.66 o
   0  27  10        0.52        1.88     31.00 o
   1  27  10        3.78      -28.70     28.70 o
   2  27  10        5.52       -9.55     35.49 o
   3  27  10        5.15      -32.83     32.83 o
  -2  28  10       29.84       37.95     21.44 o
  -1  28  10       14.94        3.04     20.17 o
   0  28  10       24.12        6.47     35.80 o
   1  28  10        3.37       18.53     37.42 o
   2  28  10        1.71       17.90     40.24 o
  -2  29  10        6.67       10.07     20.41 o
  -1  29  10        0.82      -21.58     21.58 o
   0  29  10        0.57      -24.58     32.41 o
   1  29  10        0.06       -2.61     37.37 o
   2  29  10        2.44       23.69     43.26 o
  -2  30  10       57.02       51.70     26.27 o
  -1  30  10        0.50        1.26     21.61 o
   0  30  10        0.33      -31.31     31.31 o
   1  30  10        0.22       37.68     42.95 o
   2  30  10        8.10       65.13     45.82 o
  -1  31  10        6.07      -17.37     19.92 o
   0  31  10        0.17        9.66     37.26 o
   1  31  10        0.35       21.29     42.06 o
  -1  32  10        1.15      -12.15     22.29 o
   0  32  10        1.00       12.63     39.35 o
   1  32  10       12.70       16.96     42.48 o
  -5   1  11       22.81        8.40     15.30 o
  -4   1  11       44.64       40.63     14.05 o
  -3   1  11        9.99       -3.19     12.62 o
  -2   1  11      385.28      426.71     26.08 o
  -1   1  11        1.80       16.25     13.05 o
   0   1  11     1881.90     1701.11     31.26 o
   1   1  11        8.64       18.21      8.58 o
   2   1  11       89.98       77.26     13.66 o
   3   1  11       14.00       21.32     14.08 o
   4   1  11        3.82       18.89     23.08 o
   5   1  11        5.52        8.77     25.42 o
  -5   2  11        2.16        1.10     14.11 o
  -4   2  11       19.05       28.11     13.47 o
  -3   2  11      370.21      325.70     23.44 o
  -2   2  11       28.59        3.79     15.00 o
  -1   2  11       15.16       22.20     14.06 o
   0   2  11      944.62      805.32     21.58 o
   1   2  11        0.95       -6.15      7.88 o
   2   2  11       48.54       47.81     11.93 o
   3   2  11      122.58      125.69     14.68 o
   4   2  11        7.14        7.18     22.95 o
   5   2  11       30.26       13.78     26.56 o
  -5   3  11        0.06        2.33     14.42 o
  -4   3  11      124.29      148.09     17.34 o
  -3   3  11       52.03       62.57     16.00 o
  -2   3  11      371.26      367.15     22.96 o
  -1   3  11      841.89      713.21     28.39 o
   0   3  11      385.86      508.33     19.50 o
   1   3  11       61.79       53.12      9.36 o
   2   3  11       43.55       55.75     13.10 o
   3   3  11       28.92       40.83     12.85 o
   4   3  11       71.21       69.45     43.08 o
   5   3  11        0.01       28.72     28.04 o
  -5   4  11       10.26        4.92     14.27 o
  -4   4  11        8.97       -1.58     12.21 o
  -3   4  11       66.57       54.12     13.67 o
  -2   4  11      385.32      350.43     40.21 o
  -1   4  11      474.27      479.58     24.41 o
   0   4  11       60.31       60.59     12.44 o
   1   4  11       26.77       52.04     11.14 o
   2   4  11       81.14       86.75     13.07 o
   3   4  11       20.94       -5.90     11.54 o
   4   4  11       30.01       42.92     23.39 o
   5   4  11       21.14       23.52     48.14 o
  -5   5  11        0.49       10.68     14.78 o
  -4   5  11       30.77        9.08     13.87 o
  -3   5  11       12.26       -1.97     12.32 o
  -2   5  11       78.41       65.04     15.39 o
  -1   5  11      719.29      633.08     32.17 o
   0   5  11        2.29       21.35      9.98 o
   1   5  11      115.73      120.09     12.62 o
   2   5  11       45.86       52.27     12.45 o
   3   5  11       30.59       38.89     13.35 o
   4   5  11        2.64       12.49     23.51 o
   5   5  11        6.95       56.42     30.92 o
  -5   6  11        0.53      -13.40     13.40 o
  -4   6  11        7.48        3.34     13.83 o
  -3   6  11      184.55      182.73     17.64 o
  -2   6  11      103.50      112.95     17.11 o
  -1   6  11     2504.97     2231.10     48.88 o
   0   6  11       15.26       23.40     11.36 o
   1   6  11      216.56      252.04     19.28 o
   2   6  11       75.11       69.43     13.18 o
   3   6  11       10.25        9.35     12.73 o
   4   6  11        5.42        2.88     24.84 o
   5   6  11        1.88      -10.56     27.01 o
  -5   7  11       22.53       22.36     15.76 o
  -4   7  11        0.56        7.26     13.67 o
  -3   7  11        3.63       15.99     12.77 o
  -2   7  11        4.35        5.58     13.05 o
  -1   7  11      245.64      264.83     20.69 o
   0   7  11       47.40       58.40     13.06 o
   1   7  11      252.27      248.20     15.17 o
   2   7  11       75.40       54.99     15.76 o
   3   7  11       62.03       55.39     16.66 o
   4   7  11        2.22       21.78     24.40 o
   5   7  11        1.57       -8.20     25.89 o
  -5   8  11        3.76        0.68     15.49 o
  -4   8  11       48.39       50.92     15.82 o
  -3   8  11        7.23       -7.06     13.51 o
  -2   8  11      169.72      152.51     18.53 o
  -1   8  11       14.58       16.73     13.98 o
   0   8  11       91.44       98.10     14.34 o
   1   8  11      258.89      206.41     26.98 o
   2   8  11      158.33      131.30     15.78 o
   3   8  11       29.46       45.07     16.93 o
   4   8  11        8.15       40.77     30.27 o
   5   8  11        1.54       38.62     45.46 o
  -5   9  11       41.65       45.92     17.89 o
  -4   9  11        6.76      -13.15     13.15 o
  -3   9  11       80.51       71.07     15.57 o
  -2   9  11      467.28      476.23     25.55 o
  -1   9  11      131.98      117.01     17.50 o
   0   9  11      112.98      105.72     14.82 o
   1   9  11       11.89       17.98     12.38 o
   2   9  11       26.62       26.74     12.65 o
   3   9  11       89.41      102.66     31.65 o
   4   9  11        7.73       25.30     23.22 o
   5   9  11        2.33        0.05     41.54 o
  -5  10  11        0.75       13.09     16.53 o
  -4  10  11        1.85      -13.18     13.18 o
  -3  10  11       16.51       19.74     13.07 o
  -2  10  11      139.82      167.34     23.49 o
  -1  10  11       24.65       -3.51     13.34 o
   0  10  11      223.52      218.77     17.54 o
   1  10  11      430.75      409.67     20.78 o
   2  10  11       68.98       70.79     17.06 o
   3  10  11       15.89       -4.82     15.31 o
   4  10  11       29.26       64.19     36.79 o
  -5  11  11        0.94       -7.65     21.41 o
  -4  11  11        1.85       -8.72     14.56 o
  -3  11  11       37.73        4.84     13.55 o
  -2  11  11     1357.25     1267.42     38.06 o
  -1  11  11      496.72      415.31     47.07 o
   0  11  11        4.07       -0.13     13.55 o
   1  11  11       63.61       79.99     15.16 o
   2  11  11      163.18      163.50     18.87 o
   3  11  11        2.13      -18.28     18.28 o
   4  11  11       29.12       28.29     39.40 o
  -4  12  11        4.28       24.00     17.91 o
  -3  12  11        0.23       -6.98     12.91 o
  -2  12  11      320.25      323.13     23.24 o
  -1  12  11        0.56        0.44     13.76 o
   0  12  11      282.37      337.77     19.42 o
   1  12  11        3.02      -13.66     13.66 o
   2  12  11      139.68      162.96     17.08 o
   3  12  11        3.52      -37.32     37.32 o
   4  12  11        0.29       68.05     39.19 o
  -4  13  11        2.65        2.76     15.31 o
  -3  13  11        4.07       17.17     14.43 o
  -2  13  11      488.34      457.49     23.49 o
  -1  13  11       59.10       66.75     26.78 o
   0  13  11       25.00       30.53     13.33 o
   1  13  11      351.31      354.07     20.55 o
   2  13  11       67.72       73.66     17.36 o
   3  13  11       41.17       25.92     25.89 o
   4  13  11       12.43       51.30     39.82 o
  -4  14  11        5.32        6.32     15.60 o
  -3  14  11        7.20       -0.49     14.23 o
  -2  14  11      134.23      147.73     17.21 o
  -1  14  11       13.36       18.47     11.92 o
   0  14  11      140.40      160.46     16.36 o
   1  14  11       55.42       40.23     14.34 o
   2  14  11       91.67       75.58     17.27 o
   3  14  11       11.56       21.03     36.17 o
   4  14  11        3.60       27.40     35.59 o
  -4  15  11       39.31       70.23     21.08 o
  -3  15  11       93.57      120.62     15.82 o
  -2  15  11       11.13       10.86     12.58 o
  -1  15  11       37.08       47.68     12.17 o
   0  15  11       64.13       68.67     12.84 o
   1  15  11      101.59      149.91     19.04 o
   2  15  11        0.72       13.04     13.72 o
   3  15  11       28.93       38.88     38.72 o
   4  15  11        2.21      -32.46     32.46 o
  -4  16  11        2.12       23.72     21.66 o
  -3  16  11       94.12       92.06     20.99 o
  -2  16  11       81.33       73.11     15.38 o
  -1  16  11       78.33       77.04     13.05 o
   0  16  11      152.83      161.81     16.62 o
   1  16  11       13.07        5.26     14.86 o
   2  16  11       50.82       59.86     16.84 o
   3  16  11        8.76        6.68     35.85 o
   4  16  11        0.14       15.76     37.00 o
  -4  17  11       17.68       21.27     16.16 o
  -3  17  11      129.21      122.31     19.65 o
  -2  17  11       43.41       25.94     13.97 o
  -1  17  11       59.30       37.81     12.46 o
   0  17  11       71.07       58.11     13.92 o
   1  17  11       28.97        9.59     15.49 o
   2  17  11        5.96       24.83     19.78 o
   3  17  11       16.56        5.53     35.44 o
   4  17  11       13.07      -13.05     39.77 o
  -4  18  11       17.18       20.47     16.58 o
  -3  18  11      137.12      131.79     18.76 o
  -2  18  11       12.78       15.49     12.84 o
  -1  18  11       10.26        4.14     11.17 o
   0  18  11        0.85       -5.64     11.84 o
   1  18  11       86.12      109.94     19.88 o
   2  18  11       57.99       51.97     25.21 o
   3  18  11       22.13       60.80     39.56 o
   4  18  11       12.39       -6.31     34.34 o
  -4  19  11        5.56       12.01     16.60 o
  -3  19  11      127.16       98.15     17.95 o
  -2  19  11       31.47        3.67     22.43 o
  -1  19  11        1.31        3.00     12.24 o
   0  19  11      105.95       91.89     15.67 o
   1  19  11        0.34      -18.40     22.32 o
   2  19  11       43.24       89.11     23.94 o
   3  19  11       29.75      132.77     43.21 o
   4  19  11        0.65      -22.13     39.51 o
  -4  20  11       15.88       19.69     17.37 o
  -3  20  11       48.51       29.81     15.80 o
  -2  20  11        0.01      -13.68     13.68 o
  -1  20  11      133.70      155.46     20.40 o
   0  20  11      174.35      203.16     30.21 o
   1  20  11       14.56        7.14     23.09 o
   2  20  11        0.16        1.39     22.93 o
   3  20  11        5.10       -8.87     33.51 o
  -3  21  11       77.44       74.89     17.96 o
  -2  21  11        3.36       10.94     16.95 o
  -1  21  11        2.29      -13.79     13.79 o
   0  21  11      127.66       82.81     35.57 o
   1  21  11        1.59        2.90     23.79 o
   2  21  11        0.74      -23.89     23.89 o
   3  21  11       10.34      -31.52     31.52 o
  -3  22  11       41.17       43.84     17.16 o
  -2  22  11        0.68      -15.21     16.47 o
  -1  22  11       13.23      -11.48     14.40 o
   0  22  11        3.67      -10.75     30.64 o
   1  22  11       11.03       15.69     31.42 o
   2  22  11        0.90       13.50     25.31 o
   3  22  11        2.40      -23.80     34.03 o
  -3  23  11        1.78        2.39     20.18 o
  -2  23  11        0.44        0.81     17.56 o
  -1  23  11       49.46       56.05     17.37 o
   0  23  11       31.62        8.87     31.21 o
   1  23  11        3.23       16.27     24.83 o
   2  23  11        0.30      -22.98     22.98 o
   3  23  11       21.56       43.73     40.71 o
  -3  24  11        2.18        6.70     20.14 o
  -2  24  11        7.71       17.88     20.41 o
  -1  24  11        1.13        0.58     17.96 o
   0  24  11        0.11      -23.02     29.43 o
   1  24  11        1.98      -18.94     32.83 o
   2  24  11       12.11       -4.55     26.41 o
   3  24  11        0.26       50.21     42.38 o
  -3  25  11       13.99       39.93     28.06 o
  -2  25  11        2.14       -4.95     18.93 o
  -1  25  11       23.37       20.79     21.14 o
   0  25  11       37.89       23.54     36.27 o
   1  25  11        4.96        1.77     37.16 o
   2  25  11       13.36       63.70     29.66 o
   3  25  11       19.97        7.10     39.40 o
  -2  26  11       15.52       -6.52     18.26 o
  -1  26  11       14.52      -16.87     16.87 o
   0  26  11       40.58       26.41     35.65 o
   1  26  11        0.85        3.18     35.54 o
   2  26  11        2.89       22.60     40.08 o
  -2  27  11        0.72       -0.28     19.94 o
  -1  27  11       25.62       27.82     20.81 o
   0  27  11        7.44       60.02     42.06 o
   1  27  11        1.60       -9.71     38.52 o
   2  27  11        8.40      -18.74     36.95 o
  -2  28  11       32.27       59.86     22.95 o
  -1  28  11       33.67       35.09     21.80 o
   0  28  11        4.46       -2.61     31.78 o
   1  28  11        8.17       39.98     41.28 o
   2  28  11       11.08      -15.76     39.92 o
  -1  29  11       30.42       44.89     23.04 o
   0  29  11       10.78      -27.30     34.34 o
   1  29  11        6.39      -10.91     41.02 o
  -1  30  11        0.50       -8.95     19.60 o
   0  30  11        0.75       -8.87     37.79 o
   1  30  11        3.61       62.99     44.36 o
   0  31  11        5.64       -9.24     37.32 o
  -5   0  12        0.73      -17.70     21.53 o
  -4   0  12        3.68        6.56     22.69 o
  -3   0  12      221.51      173.27     29.52 o
  -2   0  12      197.29      153.32     25.77 o
  -1   0  12      167.18      148.87     32.41 o
   0   0  12       31.09       -3.14     14.87 o
   1   0  12       37.90       12.37     20.05 o
   2   0  12       18.11       27.16     16.87 o
   3   0  12      316.28      323.13     30.77 o
   4   0  12       63.54       53.39     38.25 o
  -5   1  12       15.61       44.08     16.82 o
  -4   1  12        8.18      -13.72     13.72 o
  -3   1  12       29.20       33.39     15.21 o
  -2   1  12       64.65       40.80     15.07 o
  -1   1  12       83.16       84.78     16.93 o
   0   1  12      969.19     1066.66     25.75 o
   1   1  12       56.02       35.02     16.14 o
   2   1  12        5.33       -4.11     12.27 o
   3   1  12       49.82       87.54     14.96 o
   4   1  12        6.42      -14.12     22.23 o
  -5   2  12        3.27        1.93     14.72 o
  -4   2  12        3.61        5.89     14.52 o
  -3   2  12       48.35       49.44     16.43 o
  -2   2  12       40.19       24.84     16.66 o
  -1   2  12      888.98      854.11     31.32 o
   0   2  12       51.41       93.11     12.49 o
   1   2  12      254.55      247.76     29.01 o
   2   2  12       14.39        5.25     12.00 o
   3   2  12      236.98      264.09     20.27 o
   4   2  12       30.12        9.67     25.00 o
  -5   3  12        0.71        9.05     31.55 o
  -4   3  12        2.87      -14.13     14.13 o
  -3   3  12       37.54       32.75     15.98 o
  -2   3  12       13.55        4.56     13.44 o
  -1   3  12      801.50      830.70     31.06 o
   0   3  12     3100.04     2838.88     55.50 o
   1   3  12       51.57       53.64     13.09 o
   2   3  12       78.12       53.77     15.30 o
   3   3  12       22.64       -4.58     12.93 o
   4   3  12        4.31       34.29     27.06 o
  -5   4  12        0.55       13.27     24.13 o
  -4   4  12        2.91       -0.54     14.72 o
  -3   4  12        3.51       -3.29     14.49 o
  -2   4  12        2.81       -1.09     12.87 o
  -1   4  12      238.82      252.93     21.19 o
   0   4  12      599.30      612.12     26.64 o
   1   4  12      173.15      178.41     15.88 o
   2   4  12       45.30       37.53     13.03 o
   3   4  12       54.54       68.58     15.35 o
   4   4  12        0.25       33.86     25.41 o
  -4   5  12        8.87       20.88     15.67 o
  -3   5  12        3.70       -0.02     14.51 o
  -2   5  12      145.02      161.52     18.57 o
  -1   5  12      315.52      320.96     22.41 o
   0   5  12       81.36       92.70     13.22 o
   1   5  12      119.74      109.93     14.16 o
   2   5  12      692.66      736.70     26.59 o
   3   5  12       39.36       56.58     14.86 o
   4   5  12       40.27       22.95     26.76 o
  -4   6  12        6.11        4.13     14.73 o
  -3   6  12       15.67       17.89     15.46 o
  -2   6  12       10.45       20.21     14.57 o
  -1   6  12      395.30      348.44     22.96 o
   0   6  12       79.96       87.15     14.20 o
   1   6  12       56.97       83.64     16.59 o
   2   6  12      176.34      186.71     17.52 o
   3   6  12       60.52       78.42     15.75 o
   4   6  12        8.55       33.99     26.04 o
  -4   7  12        1.74       -2.68     14.85 o
  -3   7  12        4.21       25.21     16.48 o
  -2   7  12      583.68      486.67     26.82 o
  -1   7  12      352.43      355.26     31.46 o
   0   7  12      219.87      222.71     17.52 o
   1   7  12       99.32       92.56     18.60 o
   2   7  12      173.56      143.67     16.75 o
   3   7  12       10.63        8.35     18.62 o
   4   7  12       15.02       30.59     26.98 o
  -4   8  12        2.55       16.48     15.26 o
  -3   8  12        6.10       18.30     15.93 o
  -2   8  12       11.82      -13.37     13.55 o
  -1   8  12      704.66      620.18     28.20 o
   0   8  12       19.17       30.81     13.29 o
   1   8  12      427.53      373.21     27.35 o
   2   8  12      189.69      196.11     21.30 o
   3   8  12       29.97       19.85     18.43 o
   4   8  12       18.42       25.68     26.41 o
  -4   9  12        1.62      -13.97     15.84 o
  -3   9  12       10.14       16.44     16.21 o
  -2   9  12      161.01       91.71     17.25 o
  -1   9  12       40.54       63.84     15.59 o
   0   9  12       21.44       28.83     13.30 o
   1   9  12      462.77      417.99     42.27 o
   2   9  12       92.15       89.17     18.39 o
   3   9  12        1.50       16.76     21.06 o
   4   9  12       16.21       13.59     26.11 o
  -4  10  12       21.94       27.09     16.22 o
  -3  10  12        1.64      -15.83     15.83 o
  -2  10  12      174.03      187.07     21.13 o
  -1  10  12       76.11       95.33     17.36 o
   0  10  12      270.83      330.09     20.01 o
   1  10  12     1348.92     1368.35     38.83 o
   2  10  12       23.12       20.06     15.81 o
   3  10  12       28.75      -14.21     18.53 o
   4  10  12        6.07       53.86     40.55 o
  -4  11  12        0.03      -14.91     14.91 o
  -3  11  12        1.83       17.49     15.85 o
  -2  11  12       78.85       93.12     18.23 o
  -1  11  12        0.64       11.38     14.51 o
   0  11  12       41.65       19.53     18.30 o
   1  11  12        0.10       -7.44     14.59 o
   2  11  12        4.41      -14.95     14.95 o
   3  11  12        1.05      -11.12     34.16 o
   4  11  12        0.12      -32.93     32.93 o
  -4  12  12        5.66        2.65     16.01 o
  -3  12  12       13.77       18.78     16.73 o
  -2  12  12      111.77      100.66     18.63 o
  -1  12  12       87.61      118.25     19.90 o
   0  12  12      138.37      148.06     16.73 o
   1  12  12      941.00      945.13     33.29 o
   2  12  12       59.85      103.51     19.13 o
   3  12  12        9.51       39.25     38.20 o
   4  12  12        1.28      -34.13     34.13 o
  -4  13  12        0.26       12.16     16.81 o
  -3  13  12        8.56       22.12     17.24 o
  -2  13  12        5.47        7.26     14.84 o
  -1  13  12       92.75       96.33     17.69 o
   0  13  12        0.01      -15.77     15.77 o
   1  13  12      128.81      114.58     18.63 o
   2  13  12        0.76       22.63     19.85 o
   3  13  12       12.19       25.42     37.00 o
   4  13  12        1.60       15.03     36.38 o
  -4  14  12        0.22        1.52     16.29 o
  -3  14  12       25.09       65.99     18.28 o
  -2  14  12       45.96       33.03     16.74 o
  -1  14  12      272.30      212.04     32.60 o
   0  14  12        2.63       10.06     13.49 o
   1  14  12       67.44       33.95     17.11 o
   2  14  12      213.14      188.48     31.16 o
   3  14  12        4.22      -11.79     38.15 o
   4  14  12        3.43       -0.99     37.00 o
  -4  15  12        7.06        7.49     18.70 o
  -3  15  12        4.21      -10.12     16.27 o
  -2  15  12       85.12       79.33     19.16 o
  -1  15  12        8.67       43.61     16.84 o
   0  15  12       50.22       28.71     14.80 o
   1  15  12      153.23      165.41     26.55 o
   2  15  12      125.30      112.75     28.39 o
   3  15  12        0.52      -18.68     35.07 o
   4  15  12        3.43        4.70     37.63 o
  -4  16  12        0.83        6.40     18.95 o
  -3  16  12       41.62        4.53     18.07 o
  -2  16  12       10.53       25.68     14.60 o
  -1  16  12       32.33       18.64     13.55 o
   0  16  12       48.11       65.95     20.44 o
   1  16  12       28.53       40.86     20.87 o
   2  16  12      179.00      118.98     66.37 o
   3  16  12        6.94      -14.77     37.58 o
   4  16  12        5.15       43.89     42.95 o
  -4  17  12       14.83       20.50     20.42 o
  -3  17  12       18.42       21.74     17.22 o
  -2  17  12       18.16        8.84     14.12 o
  -1  17  12       18.29       16.44     12.27 o
   0  17  12       22.32       12.26     23.97 o
   1  17  12       16.93      -18.87     18.87 o
   2  17  12      291.45      331.31     37.01 o
   3  17  12        2.16      -19.05     37.47 o
   4  17  12        1.56       -1.51     38.88 o
  -4  18  12       16.55       13.04     26.77 o
  -3  18  12       13.96       26.90     17.78 o
  -2  18  12        1.36       12.21     14.87 o
  -1  18  12       59.34       55.83     13.86 o
   0  18  12      109.40       66.88     26.88 o
   1  18  12       28.73       28.58     25.69 o
   2  18  12       18.07        1.54     20.91 o
   3  18  12        2.34      -32.77     32.77 o
  -3  19  12        2.79       29.12     23.82 o
  -2  19  12        2.81       -0.15     14.42 o
  -1  19  12       11.35       22.46     13.91 o
   0  19  12      356.19      357.96     51.43 o
   1  19  12       10.05       71.19     27.30 o
   2  19  12       30.87       45.14     22.88 o
   3  19  12        1.72        0.94     41.39 o
  -3  20  12        8.91       -2.77     17.60 o
  -2  20  12        6.21        3.02     15.59 o
  -1  20  12       14.15       13.85     13.85 o
   0  20  12        5.54       42.55     24.94 o
   1  20  12        7.30        6.86     29.15 o
   2  20  12       17.20       16.52     34.47 o
   3  20  12       26.08       59.34     42.69 o
  -3  21  12        9.65      -11.28     17.25 o
  -2  21  12        2.86      -13.95     17.08 o
  -1  21  12        4.48       27.43     16.63 o
   0  21  12      110.29      146.47     34.91 o
   1  21  12       24.06       49.62     27.55 o
   2  21  12       11.39       35.55     28.70 o
   3  21  12       23.47      123.43     46.50 o
  -3  22  12        4.77        1.76     20.38 o
  -2  22  12        2.45        1.61     18.93 o
  -1  22  12        2.14      -11.59     18.10 o
   0  22  12        6.69        8.45     33.98 o
   1  22  12        0.39        1.95     25.82 o
   2  22  12        4.09      -11.48     37.50 o
   3  22  12        3.98      -19.36     40.45 o
  -3  23  12       18.30       20.91     20.98 o
  -2  23  12       12.76        0.50     20.96 o
  -1  23  12        1.68        0.46     18.29 o
   0  23  12        9.43       -5.27     32.20 o
   1  23  12        3.68      -23.94     24.50 o
   2  23  12        2.08       -7.74     27.37 o
   3  23  12      125.88      116.28     47.23 o
  -2  24  12        0.49       -2.22     20.26 o
  -1  24  12       33.88       -0.29     18.54 o
   0  24  12       23.17      -30.79     30.79 o
   1  24  12        2.84      -34.24     34.24 o
   2  24  12        4.65       -7.03     26.23 o
  -2  25  12        1.35      -17.53     18.60 o
  -1  25  12       70.17       49.13     21.27 o
   0  25  12       18.60        7.52     35.91 o
   1  25  12        6.27       34.50     40.34 o
   2  25  12        0.83      -19.14     28.99 o
  -2  26  12        2.48       -8.99     19.63 o
  -1  26  12       27.91       14.46     21.11 o
   0  26  12        2.73        3.24     32.04 o
   1  26  12        8.08      -20.93     38.31 o
   2  26  12        8.24      -12.53     39.46 o
  -2  27  12        5.33        1.58     30.33 o
  -1  27  12        1.21        3.51     20.92 o
   0  27  12        5.56      -25.31     35.18 o
   1  27  12        8.29       13.00     41.49 o
  -1  28  12        2.31       -5.71     20.45 o
   0  28  12        7.30      -15.55     34.29 o
   1  28  12       13.25       24.79     44.36 o
   0  29  12        0.17      -35.12     35.12 o
  -4   1  13       10.41       -7.46     16.78 o
  -3   1  13        0.98       15.00     17.46 o
  -2   1  13        8.77       -5.58     19.91 o
  -1   1  13      292.92      292.85     31.60 o
   0   1  13     1251.37     1043.44     29.52 o
   1   1  13       16.74       37.52     15.16 o
   2   1  13       14.29       23.12     15.41 o
   3   1  13       14.63       29.53     17.20 o
   4   1  13        0.64       -3.91     28.47 o
  -4   2  13        3.78       -2.95     17.15 o
  -3   2  13       24.60       19.37     20.32 o
  -2   2  13       17.22       23.13     15.88 o
  -1   2  13       49.52       30.29     14.86 o
   0   2  13       52.46       34.67     15.17 o
   1   2  13       24.64       -0.11     14.19 o
   2   2  13       32.92       51.66     15.26 o
   3   2  13      238.63      271.09     27.03 o
   4   2  13        4.56      -10.19     27.30 o
  -4   3  13        8.79       10.82     17.76 o
  -3   3  13       23.41       25.18     16.96 o
  -2   3  13        2.93       13.60     15.65 o
  -1   3  13       18.30       38.88     15.35 o
   0   3  13       27.32       34.93     11.66 o
   1   3  13        1.02        6.28     18.07 o
   2   3  13       51.64       63.42     15.76 o
   3   3  13        4.30        5.75     16.32 o
   4   3  13       68.53       42.88     28.98 o
  -4   4  13        1.85       -3.33     17.19 o
  -3   4  13        7.66       18.21     16.63 o
  -2   4  13       64.74       58.48     17.42 o
  -1   4  13      171.95      144.07     21.42 o
   0   4  13        3.24        9.04     13.25 o
   1   4  13       27.41       27.73     15.32 o
   2   4  13       57.49       46.59     15.01 o
   3   4  13       53.93       48.92     21.42 o
   4   4  13       30.73       34.87     32.17 o
  -4   5  13       20.20       25.07     18.00 o
  -3   5  13        0.69      -10.68     15.47 o
  -2   5  13       56.97       54.51     17.12 o
  -1   5  13       88.45       92.42     17.87 o
   0   5  13        0.61        6.14     10.88 o
   1   5  13      425.38      422.17     24.83 o
   2   5  13       38.64       36.01     16.72 o
   3   5  13       11.42       12.15     18.22 o
   4   5  13        1.32       17.04     25.10 o
  -4   6  13        8.09       27.65     17.42 o
  -3   6  13        7.29      -14.78     27.45 o
  -2   6  13       84.73       66.97     18.15 o
  -1   6  13       58.47       41.00     22.15 o
   0   6  13       37.29       41.10     13.23 o
   1   6  13      461.18      385.79     38.14 o
   2   6  13       21.06       37.03     17.36 o
   3   6  13       42.75       34.62     19.32 o
   4   6  13       12.98       41.85     27.90 o
  -4   7  13       24.11       31.21     19.50 o
  -3   7  13        7.03        1.42     16.94 o
  -2   7  13       20.40        4.46     15.20 o
  -1   7  13      305.95      276.64     22.61 o
   0   7  13       45.84       43.47     13.68 o
   1   7  13      710.46      650.52     33.88 o
   2   7  13        5.84       12.25     17.46 o
   3   7  13       22.66       37.22     36.82 o
   4   7  13        1.43       -3.51     25.90 o
  -4   8  13        4.93       17.37     18.27 o
  -3   8  13        3.81       24.73     17.45 o
  -2   8  13       17.50       19.96     16.07 o
  -1   8  13       19.43       33.45     16.11 o
   0   8  13       94.83      133.76     16.56 o
   1   8  13      178.88      145.26     26.98 o
   2   8  13       48.32       29.65     17.89 o
   3   8  13       23.89       17.02     27.06 o
   4   8  13       26.45       31.73     38.70 o
  -4   9  13       17.64       -9.03     17.96 o
  -3   9  13       11.08       -6.06     15.89 o
  -2   9  13       35.25       43.20     16.50 o
  -1   9  13       44.28       55.12     16.84 o
   0   9  13        5.09       11.65     14.02 o
   1   9  13       10.19       39.65     15.06 o
   2   9  13       61.81       59.37     20.14 o
   3   9  13        4.92        7.07     24.65 o
   4   9  13       18.69       42.95     44.20 o
  -4  10  13        0.22       17.65     18.44 o
  -3  10  13        1.02      -13.95     16.17 o
  -2  10  13       12.51       34.64     17.53 o
  -1  10  13      105.67      121.08     19.08 o
   0  10  13      290.90      300.22     22.86 o
   1  10  13       31.69        6.09     15.98 o
   2  10  13        5.15       22.65     18.31 o
   3  10  13        0.08       11.91     29.30 o
   4  10  13        2.95       40.60     42.53 o
  -4  11  13        6.21       -3.26     17.62 o
  -3  11  13       43.80       10.43     17.70 o
  -2  11  13       85.42       89.51     19.44 o
  -1  11  13       17.08        6.11     15.51 o
   0  11  13        0.27        6.03     13.26 o
   1  11  13      129.71      114.69     22.79 o
   2  11  13       82.26       80.77     22.39 o
   3  11  13        3.74       50.83     40.71 o
   4  11  13        0.44       17.43     41.70 o
  -4  12  13        0.26       19.14     21.53 o
  -3  12  13        3.09       -8.98     16.48 o
  -2  12  13       32.06       31.72     17.78 o
  -1  12  13       24.16       -9.27     15.36 o
   0  12  13        0.03       -7.62     15.40 o
   1  12  13        2.46      -15.15     15.15 o
   2  12  13      271.58      242.65     28.39 o
   3  12  13        1.60       23.90     38.78 o
   4  12  13        2.14      -39.09     40.03 o
  -4  13  13        3.94      -15.42     20.09 o
  -3  13  13       11.22       14.92     18.12 o
  -2  13  13       22.69       23.97     18.18 o
  -1  13  13        4.26       -5.75     15.94 o
   0  13  13      181.32      138.69     20.01 o
   1  13  13       75.14       95.22     19.56 o
   2  13  13      247.88      216.79     34.64 o
   3  13  13       18.34       -8.09     36.01 o
   4  13  13       17.51       -8.66     42.06 o
  -4  14  13        3.45       -5.80     20.60 o
  -3  14  13       12.47      -16.96     16.96 o
  -2  14  13       17.89       20.22     17.20 o
  -1  14  13       33.82       50.55     22.86 o
   0  14  13       20.48       24.72     17.51 o
   1  14  13       41.51       69.31     18.91 o
   2  14  13      133.62      169.53     33.46 o
   3  14  13        0.90      -37.21     37.21 o
  -3  15  13        6.97        3.39     19.34 o
  -2  15  13        6.03      -21.27     21.27 o
  -1  15  13      168.59      146.99     21.24 o
   0  15  13      149.21      164.33     21.56 o
   1  15  13       11.23      -12.33     23.02 o
   2  15  13       57.14      122.79     32.74 o
   3  15  13       11.74      -20.15     38.93 o
  -3  16  13        1.94      -17.37     17.37 o
  -2  16  13        6.98      -17.10     17.10 o
  -1  16  13       10.89       -3.13     23.96 o
   0  16  13        0.71       23.26     22.01 o
   1  16  13      118.63      149.45     32.55 o
   2  16  13        3.30       11.30     28.91 o
   3  16  13        0.11       31.10     44.36 o
  -3  17  13        1.47       20.14     23.57 o
  -2  17  13       33.85       28.98     18.84 o
  -1  17  13       79.86       69.78     19.89 o
   0  17  13        6.11      -24.46     24.46 o
   1  17  13       27.08       78.48     41.26 o
   2  17  13        8.87       50.78     40.24 o
   3  17  13        7.59      -33.98     33.98 o
  -3  18  13        7.82       -5.90     26.78 o
  -2  18  13        8.83        2.28     18.45 o
  -1  18  13        5.34        8.90     17.70 o
   0  18  13        0.07      -11.16     24.35 o
   1  18  13       19.92       -0.69     24.87 o
   2  18  13        9.29      -36.64     37.21 o
   3  18  13       37.12      -39.56     39.56 o
  -3  19  13        9.69       26.02     23.83 o
  -2  19  13        1.18       22.86     17.61 o
  -1  19  13       14.44       26.81     22.78 o
   0  19  13        7.76      -11.75     36.22 o
   1  19  13        4.01        6.52     26.90 o
   2  19  13       14.85       62.84     44.57 o
   3  19  13      169.96      172.17     52.55 o
  -3  20  13        1.02        4.15     28.26 o
  -2  20  13        0.73        4.76     19.34 o
  -1  20  13        0.55       11.99     16.43 o
   0  20  13       22.94       41.65     71.11 o
   1  20  13        0.32       -1.35     38.99 o
   2  20  13        6.81       44.10     42.95 o
   3  20  13        1.03       85.17     48.33 o
  -3  21  13        8.33       23.41     20.68 o
  -2  21  13        4.37       19.27     20.14 o
  -1  21  13       10.96       25.45     32.13 o
   0  21  13       29.66       54.39     28.54 o
   1  21  13       15.38        7.77     28.43 o
   2  21  13        4.53       39.30     55.50 o
  -2  22  13        7.73      -13.87     18.89 o
  -1  22  13       20.24       30.94     21.70 o
   0  22  13       65.92       30.72     27.62 o
   1  22  13        1.97       24.70     28.67 o
   2  22  13       10.43       -2.49     26.28 o
  -2  23  13        0.32       -2.97     20.64 o
  -1  23  13        1.78      -13.82     18.94 o
   0  23  13        9.55      -30.90     30.90 o
   1  23  13        0.13      -23.87     26.49 o
   2  23  13        1.96       18.30     57.64 o
  -2  24  13        2.62       -2.21     22.23 o
  -1  24  13        3.21      -15.12     19.63 o
   0  24  13        9.06      -33.35     33.35 o
   1  24  13        9.53      -34.50     34.50 o
   2  24  13        0.20       27.76     32.68 o
  -2  25  13        9.44       27.83     24.19 o
  -1  25  13        6.79        7.19     21.37 o
   0  25  13        9.38      -19.36     37.21 o
   1  25  13        4.07      -38.05     38.05 o
  -1  26  13        1.26       24.11     38.88 o
   0  26  13        4.41       43.73     41.91 o
   1  26  13        1.12      -40.97     40.97 o
  -1  27  13        9.69      -28.50     33.87 o
   0  27  13        3.24       19.05     41.39 o
  -4   0  14        3.22      -23.57     23.57 o
  -3   0  14       39.43       28.31     25.39 o
  -2   0  14       20.97       14.97     24.16 o
  -1   0  14      108.24      162.45     61.69 o
   0   0  14       14.45      -10.27     23.69 o
   1   0  14      221.62      286.83     31.59 o
   2   0  14        1.31      -20.69     25.70 o
   3   0  14      125.96      119.62     44.88 o
   4   0  14       12.20       14.14     38.31 o
  -4   1  14        2.70      -17.04     17.04 o
  -3   1  14       16.31        2.22     15.82 o
  -2   1  14       27.58       19.01     16.77 o
  -1   1  14       64.91       37.89     17.08 o
   0   1  14       16.10       31.85     14.76 o
   1   1  14       55.36       72.81     21.47 o
   2   1  14        8.75       20.19     17.60 o
   3   1  14        4.82        9.02     26.37 o
   4   1  14       22.59       -2.51     26.60 o
  -4   2  14        0.23      -17.52     18.38 o
  -3   2  14        1.40        0.08     16.42 o
  -2   2  14        0.96       19.71     15.99 o
  -1   2  14       24.43       17.86     28.89 o
   0   2  14       80.18       54.23     14.15 o
   1   2  14        1.36       12.24     18.91 o
   2   2  14       11.97       27.75     16.96 o
   3   2  14       24.55       55.68     28.90 o
   4   2  14        0.04       38.52     28.46 o
  -4   3  14       13.30       19.98     19.73 o
  -3   3  14        3.95       -6.62     16.37 o
  -2   3  14       39.17       48.67     18.57 o
  -1   3  14        9.73        6.14     15.39 o
   0   3  14        7.16       17.34     12.19 o
   1   3  14        0.61        5.47     18.49 o
   2   3  14       20.67       20.86     22.94 o
   3   3  14        0.31       18.91     26.69 o
   4   3  14        4.17       -2.51     27.97 o
  -4   4  14        6.86       10.22     19.10 o
  -3   4  14        1.32        5.37     17.02 o
  -2   4  14        0.92       -0.57     16.83 o
  -1   4  14        0.15       -7.88     18.79 o
   0   4  14        5.27       -6.22     11.99 o
   1   4  14        0.57       12.53     25.00 o
   2   4  14       12.33       26.58     20.31 o
   3   4  14       10.10       41.03     40.24 o
   4   4  14       38.37       55.80     42.04 o
  -4   5  14       19.44       16.42     20.02 o
  -3   5  14        0.42       -6.07     17.51 o
  -2   5  14       32.13       17.69     17.04 o
  -1   5  14       18.22       12.76     16.07 o
   0   5  14       39.15       69.27     18.64 o
   1   5  14       21.41       20.31     27.95 o
   2   5  14        8.67      -18.03     24.35 o
   3   5  14        5.45      -16.79     26.22 o
   4   5  14       12.61       33.56     31.01 o
  -4   6  14        7.06        7.42     19.09 o
  -3   6  14        0.44      -17.33     17.33 o
  -2   6  14        2.28       -1.53     16.52 o
  -1   6  14       27.57       21.88     16.19 o
   0   6  14       75.03       84.11     15.61 o
   1   6  14        9.37       40.93     19.87 o
   2   6  14       38.55       84.52     23.72 o
   3   6  14        0.29       29.12     26.73 o
   4   6  14       29.01       32.88     30.72 o
  -4   7  14       16.90       11.07     20.24 o
  -3   7  14        2.91        4.29     18.02 o
  -2   7  14        1.74       41.04     17.81 o
  -1   7  14       18.93       35.73     17.22 o
   0   7  14      183.51      246.96     24.45 o
   1   7  14       76.93       82.39     22.12 o
   2   7  14        0.95       -3.53     25.34 o
   3   7  14        2.18       35.19     27.95 o
   4   7  14       25.06       23.72     29.30 o
  -4   8  14        0.35       22.39     20.60 o
  -3   8  14       22.16       15.54     18.20 o
  -2   8  14       11.27       -5.30     15.85 o
  -1   8  14       45.71       53.76     17.77 o
   0   8  14       38.04       20.07     14.43 o
   1   8  14      108.15      108.66     28.59 o
   2   8  14        3.98       18.90     25.05 o
   3   8  14       15.86       16.04     27.33 o
  -4   9  14        8.66       17.91     20.81 o
  -3   9  14        6.42       -4.22     17.18 o
  -2   9  14        1.05      -11.36     16.50 o
  -1   9  14        6.52      -15.77     15.77 o
   0   9  14        2.22      -13.02     15.15 o
   1   9  14        1.95      -11.98     13.52 o
   2   9  14       18.71       28.74     25.47 o
   3   9  14       22.88       57.72     31.68 o
  -4  10  14        8.65      -11.17     25.84 o
  -3  10  14        2.18       -7.84     17.43 o
  -2  10  14        1.03       23.11     18.12 o
  -1  10  14       81.08       75.11     19.18 o
   0  10  14        9.75       24.14     16.38 o
   1  10  14       54.17       57.03     28.92 o
   2  10  14        8.39       34.16     38.83 o
   3  10  14       16.72       10.87     26.64 o
  -3  11  14       13.86       22.51     30.78 o
  -2  11  14       13.28       13.09     17.68 o
  -1  11  14       21.30       18.81     17.35 o
   0  11  14       26.06        5.77     17.10 o
   1  11  14       20.50       23.98     17.50 o
   2  11  14        5.88      -16.02     23.51 o
   3  11  14        1.93       39.66     41.91 o
  -3  12  14       32.76       56.91     21.18 o
  -2  12  14        6.71       45.85     26.18 o
  -1  12  14       44.54       37.11     19.67 o
   0  12  14       11.37       23.98     18.17 o
   1  12  14        3.17       -1.39     27.56 o
   2  12  14       32.15       60.86     28.14 o
   3  12  14       18.67      109.70     48.80 o
  -3  13  14        0.40      -19.04     21.81 o
  -2  13  14        4.19       10.29     17.87 o
  -1  13  14       38.38       20.65     18.32 o
   0  13  14       66.03       85.38     22.54 o
   1  13  14        9.71       11.19     20.22 o
   2  13  14       56.93       59.65     44.57 o
   3  13  14        2.32      -37.37     37.37 o
  -3  14  14        1.54      -18.82     18.82 o
  -2  14  14       10.75        4.34     17.85 o
  -1  14  14        7.84       10.85     18.76 o
   0  14  14       19.35       -5.94     18.55 o
   1  14  14       64.40      119.71     24.33 o
   2  14  14      125.61      103.75     46.08 o
   3  14  14        3.77      -38.41     38.41 o
  -3  15  14        3.84        0.87     24.26 o
  -2  15  14       15.41       63.89     21.26 o
  -1  15  14        4.21        2.69     17.95 o
   0  15  14       12.01       24.74     21.00 o
   1  15  14        1.80      -23.02     23.02 o
   2  15  14       41.30       53.65     41.70 o
   3  15  14        3.10       13.36     45.04 o
  -3  16  14       10.20        8.36     20.82 o
  -2  16  14        7.79       -7.89     27.59 o
  -1  16  14       20.11       45.25     19.84 o
   0  16  14       34.60       29.54     21.16 o
   1  16  14       64.28       33.52     28.32 o
   2  16  14       83.74      140.08     48.95 o
   3  16  14        7.59      -39.72     39.72 o
  -3  17  14        0.57       13.32     25.15 o
  -2  17  14       37.55       61.14     21.28 o
  -1  17  14        0.26      -11.56     17.39 o
   0  17  14        8.30       18.49     27.49 o
   1  17  14        4.63       22.70     28.45 o
   2  17  14       12.69       80.48     44.15 o
   3  17  14       10.12      -35.38     41.80 o
  -3  18  14        1.38       -0.64     24.50 o
  -2  18  14       10.49        0.26     19.58 o
  -1  18  14       16.53       16.40     23.02 o
   0  18  14       42.01       49.99     29.35 o
   1  18  14        1.90       -6.46     41.13 o
   2  18  14        4.63       41.44     39.98 o
  -2  19  14       29.61       40.72     24.09 o
  -1  19  14        1.78       15.63     21.56 o
   0  19  14        0.08        8.20     27.21 o
   1  19  14       31.53       10.27     39.51 o
   2  19  14       23.15       10.80     39.72 o
  -2  20  14        1.65       23.10     28.04 o
  -1  20  14        4.54       45.98     29.46 o
   0  20  14       11.07       39.36     29.51 o
   1  20  14       15.32        8.91     37.65 o
   2  20  14       15.51      -26.30     41.54 o
  -2  21  14        0.07       15.31     28.94 o
  -1  21  14        8.45        2.16     31.55 o
   0  21  14       16.11      -26.74     26.74 o
   1  21  14        8.32      -29.07     29.07 o
   2  21  14        1.01       -9.34     43.84 o
  -2  22  14       12.38      -22.85     28.97 o
  -1  22  14        3.54       23.17     39.14 o
   0  22  14        3.82      -24.81     26.55 o
   1  22  14        0.70        4.41     31.82 o
  -1  23  14        7.26       16.28     38.46 o
   0  23  14        8.05      -14.98     41.07 o
   1  23  14        3.38       33.66     32.30 o
  -1  24  14        6.48       21.87     38.62 o
   0  24  14        3.09       59.65     47.96 o
   1  24  14        5.11       -9.50     45.20 o
   0  25  14        1.72        3.34     42.22 o
  -3   1  15        3.33       -1.07     20.31 o
  -2   1  15        3.22       -2.04     21.84 o
  -1   1  15       90.93      126.83     21.52 o
   0   1  15       37.19       35.57     16.73 o
   1   1  15       14.74       -1.42     26.33 o
   2   1  15       45.00       50.16     24.84 o
   3   1  15        1.61        3.16     29.41 o
  -3   2  15        7.42       22.91     18.91 o
  -2   2  15       36.26       51.99     19.25 o
  -1   2  15       20.25       11.18     15.78 o
   0   2  15       45.87       49.66     16.99 o
   1   2  15       16.30        8.31     33.32 o
   2   2  15       16.57       27.00     23.59 o
   3   2  15        4.66       15.45     28.13 o
  -3   3  15       53.80       86.43     25.32 o
  -2   3  15        3.42       10.86     17.97 o
  -1   3  15       10.10       -1.50     16.51 o
   0   3  15       23.14       14.23     14.44 o
   1   3  15      132.47      155.98     35.86 o
   2   3  15        3.62       24.00     41.57 o
   3   3  15        3.24      -26.36     26.36 o
  -3   4  15        5.39       21.26     19.17 o
  -2   4  15        6.62       16.51     21.52 o
  -1   4  15        3.33       26.12     17.88 o
   0   4  15      161.67       84.16     26.15 o
   1   4  15        1.19       -4.02     19.46 o
   2   4  15       18.35       26.33     30.09 o
   3   4  15       29.63        0.83     27.41 o
  -3   5  15        2.81        0.84     20.11 o
  -2   5  15        7.50       14.70     17.63 o
  -1   5  15        0.50       -3.70     16.91 o
   0   5  15       57.50       24.59     17.86 o
   1   5  15        0.05       -7.43     25.32 o
   2   5  15        4.96      -26.88     26.88 o
   3   5  15        1.98       -0.83     27.92 o
  -3   6  15        1.49      -16.30     20.74 o
  -2   6  15        1.88       -1.61     16.81 o
  -1   6  15       19.34       10.47     16.74 o
   0   6  15        3.80       19.79     17.36 o
   1   6  15       20.85       12.15     21.41 o
   2   6  15        0.33       18.07     29.39 o
   3   6  15       26.06       46.91     49.01 o
  -3   7  15       18.04        7.75     21.85 o
  -2   7  15        0.13       12.93     18.52 o
  -1   7  15        7.86        5.38     17.10 o
   0   7  15       29.52       14.61     17.41 o
   1   7  15       16.89       13.50     22.27 o
   2   7  15        2.23        7.67     27.40 o
   3   7  15        1.04      -26.55     48.59 o
  -3   8  15       42.51       53.57     21.55 o
  -2   8  15       31.89       49.42     23.53 o
  -1   8  15       57.47       27.54     17.48 o
   0   8  15        2.10        2.43     17.04 o
   1   8  15       23.11       53.76     30.87 o
   2   8  15        4.66        1.12     28.99 o
   3   8  15        3.57       17.39     28.75 o
  -3   9  15        0.46       17.32     20.87 o
  -2   9  15        7.12       16.34     22.06 o
  -1   9  15       15.56       32.35     18.50 o
   0   9  15       19.54       -9.11     17.29 o
   1   9  15       23.23       45.18     26.90 o
   2   9  15       18.03       33.38     57.93 o
   3   9  15        2.13       16.38     27.99 o
  -3  10  15        0.14       -7.01     19.14 o
  -2  10  15       54.52       42.49     19.98 o
  -1  10  15       24.10       36.26     18.93 o
   0  10  15       57.14        7.17     18.14 o
   1  10  15        1.65        4.27     28.81 o
   2  10  15       42.73       39.57     27.52 o
   3  10  15        0.22        3.25     59.10 o
  -3  11  15        4.17       20.08     20.64 o
  -2  11  15        1.42       -4.28     18.77 o
  -1  11  15       33.72       35.11     26.68 o
   0  11  15       23.00        0.43     20.17 o
   1  11  15       49.28       49.71     29.35 o
   2  11  15        8.02       37.61     27.78 o
   3  11  15        0.39       49.42     45.77 o
  -3  12  15       11.45       -4.48     21.28 o
  -2  12  15        3.16        7.57     19.70 o
  -1  12  15        6.45      -15.27     17.86 o
   0  12  15        0.65        4.35     20.19 o
   1  12  15       56.98       89.49     23.62 o
   2  12  15       18.49       18.95     29.14 o
   3  12  15        0.96       45.09     47.07 o
  -3  13  15        0.29       -4.29     20.64 o
  -2  13  15        3.74       -5.64     18.58 o
  -1  13  15        1.20       11.13     18.25 o
   0  13  15        9.20      -14.23     19.88 o
   1  13  15        7.68       23.01     27.21 o
   2  13  15        0.98       15.29     42.38 o
   3  13  15        0.22       35.38     46.08 o
  -3  14  15        0.28       -3.75     21.69 o
  -2  14  15       13.02      -19.78     22.37 o
  -1  14  15        1.42        0.20     30.36 o
   0  14  15        0.04      -11.97     20.09 o
   1  14  15        6.59      -20.69     20.69 o
   2  14  15        0.74      -30.27     42.53 o
  -2  15  15        1.39        5.98     20.11 o
  -1  15  15       30.59       25.42     19.94 o
   0  15  15       13.73       13.92     21.54 o
   1  15  15        2.63      -17.27     26.94 o
   2  15  15        3.41       34.08     41.33 o
  -2  16  15       19.25       -1.95     34.46 o
  -1  16  15        6.92       33.76     20.36 o
   0  16  15        0.25        2.64     26.51 o
   1  16  15       55.51       13.88     30.12 o
   2  16  15        6.67       56.10     43.79 o
  -2  17  15       13.92       23.12     22.00 o
  -1  17  15       10.89       46.06     22.64 o
   0  17  15        0.05       13.80     40.16 o
   1  17  15        1.27        3.72     29.70 o
   2  17  15        8.59      -18.32     37.94 o
  -2  18  15        3.19        6.59     21.68 o
  -1  18  15        6.12       16.47     24.58 o
   0  18  15        0.07      -14.05     41.70 o
   1  18  15       23.69       19.56     29.60 o
   2  18  15       31.38       74.32     47.65 o
  -2  19  15        3.20        0.41     24.63 o
  -1  19  15        2.55      -16.76     27.25 o
   0  19  15        0.45       25.64     30.24 o
   1  19  15        8.58       52.68     40.24 o
  -1  20  15        2.23        3.90     29.84 o
   0  20  15        5.52       19.10     35.49 o
   1  20  15        0.25       21.71     32.30 o
  -1  21  15       18.81       18.16     40.97 o
   0  21  15        0.00       35.06     53.73 o
   1  21  15        3.42      -29.30     30.33 o
  -1  22  15        0.71       28.55     43.79 o
   0  22  15        0.06      -15.25     31.37 o
  -3   0  16       36.62       31.21     41.75 o
  -2   0  16      111.02       84.75     62.08 o
  -1   0  16       12.81        3.00     25.64 o
   0   0  16       12.08      -22.02     42.74 o
   1   0  16        1.63       22.39     40.39 o
   2   0  16        7.13        5.43     41.13 o
   3   0  16        6.78        3.91     44.52 o
  -3   1  16        2.44       22.45     19.91 o
  -2   1  16      102.77      171.69     24.71 o
  -1   1  16       10.82        9.90     17.92 o
   0   1  16        7.35       62.50     22.83 o
   1   1  16        2.91        4.88     28.84 o
   2   1  16       14.49       45.51     32.53 o
   3   1  16       11.16       36.26     53.65 o
  -3   2  16       10.06       -8.73     19.82 o
  -2   2  16       15.38        8.83     19.70 o
  -1   2  16        9.62        3.08     17.25 o
   0   2  16        0.77        1.16     19.99 o
   1   2  16       46.17       31.33     30.53 o
   2   2  16        2.07        3.38     36.12 o
   3   2  16        1.65      -18.13     45.80 o
  -3   3  16        1.10        4.06     19.63 o
  -2   3  16       25.30       -6.96     18.84 o
  -1   3  16        2.23       -7.31     17.97 o
   0   3  16        0.54      -13.73     20.20 o
   1   3  16       14.86       37.60     28.69 o
   2   3  16        3.37       68.21     34.04 o
   3   3  16        9.33       21.59     30.36 o
  -3   4  16       62.52       55.77     22.63 o
  -2   4  16        8.81       -8.27     24.87 o
  -1   4  16        4.63      -16.86     16.86 o
   0   4  16       11.69        4.70     21.04 o
   1   4  16        3.85       25.34     50.26 o
   2   4  16       32.31       29.02     31.69 o
   3   4  16       10.13       11.52     29.71 o
  -3   5  16      116.30      176.42     37.08 o
  -2   5  16       11.80        7.49     19.49 o
  -1   5  16        0.14       13.20     23.80 o
   0   5  16       13.67       57.61     22.82 o
   1   5  16        1.50        5.32     28.24 o
   2   5  16       21.62       38.34     32.53 o
   3   5  16        6.69       73.32     31.50 o
  -3   6  16        0.83       -1.95     21.19 o
  -2   6  16        0.26       -8.60     19.27 o
  -1   6  16       14.28       13.20     18.29 o
   0   6  16        0.00       -5.55     20.94 o
   1   6  16       34.71       63.32     29.77 o
   2   6  16        4.33       19.18     31.24 o
   3   6  16        0.05       -3.32     28.95 o
  -3   7  16       10.49       -8.58     20.59 o
  -2   7  16       29.94       46.03     21.42 o
  -1   7  16       27.79       32.20     19.03 o
   0   7  16        0.67        8.15     19.98 o
   1   7  16        7.43       52.36     30.15 o
   2   7  16        3.75        6.92     29.71 o
  -3   8  16       12.78       31.51     38.46 o
  -2   8  16        0.72       18.12     20.06 o
  -1   8  16       60.44       27.45     19.51 o
   0   8  16       19.00       -2.33     20.17 o
   1   8  16       12.50       -4.76     27.41 o
   2   8  16       11.83       30.38     32.64 o
  -3   9  16       19.51       55.79     40.39 o
  -2   9  16        5.44        2.37     21.94 o
  -1   9  16       16.09       -0.86     18.02 o
   0   9  16        0.39        2.20     24.45 o
   1   9  16       23.16       64.15     33.79 o
   2   9  16       29.99       49.56     31.10 o
  -2  10  16        0.25       30.34     21.38 o
  -1  10  16        1.22       13.97     19.09 o
   0  10  16       11.90       26.94     22.60 o
   1  10  16       19.35       15.19     28.73 o
   2  10  16        1.30       25.23     30.03 o
  -2  11  16        0.54       66.62     22.73 o
  -1  11  16        2.27       29.90     20.55 o
   0  11  16        8.12       -4.74     21.41 o
   1  11  16       33.65       31.20     29.75 o
   2  11  16        4.77      -25.65     25.65 o
  -2  12  16        4.65       -2.83     20.51 o
  -1  12  16        2.37        2.15     19.26 o
   0  12  16       34.32       46.57     22.94 o
   1  12  16        2.33      -11.25     27.54 o
   2  12  16        1.30       30.37     46.29 o
  -2  13  16        1.55      -20.45     20.45 o
  -1  13  16       13.27       19.87     30.18 o
   0  13  16       24.07       -7.50     32.06 o
   1  13  16        1.83       18.74     29.53 o
   2  13  16        0.87       51.56     46.45 o
  -2  14  16        6.45       -1.00     33.08 o
  -1  14  16        2.96      -15.66     19.83 o
   0  14  16        1.19       -6.23     31.45 o
   1  14  16        3.87      -39.25     39.25 o
   2  14  16        5.23        5.06     46.92 o
  -2  15  16        0.15       15.68     23.25 o
  -1  15  16        4.96       41.36     24.58 o
   0  15  16       19.94        6.04     23.79 o
   1  15  16       13.48      -42.01     42.01 o
  -1  16  16        0.81       -6.62     23.79 o
   0  16  16       12.39       -6.12     31.00 o
   1  16  16        0.07      -13.46     43.53 o
  -1  17  16        1.74      -23.06     23.06 o
   0  17  16       13.51       92.82     48.04 o
   1  17  16       23.00       67.06     48.54 o
  -1  18  16        0.39       -1.99     29.09 o
   0  18  16        2.64      -29.79     47.75 o
   1  18  16        6.80       13.91     55.79 o
   0  19  16        5.60        9.70     46.87 o
  -2   1  17      136.55      156.03     26.34 o
  -1   1  17        1.67      -17.87     17.87 o
   0   1  17        0.98      -24.45     30.93 o
   1   1  17       28.13       27.78     32.22 o
   2   1  17       34.83       22.39     37.97 o
  -2   2  17        9.70       25.14     21.50 o
  -1   2  17        9.66       40.64     19.57 o
   0   2  17        1.62      -20.46     30.51 o
   1   2  17        7.24       13.41     32.42 o
   2   2  17       11.96       48.16     35.04 o
  -2   3  17        6.01       20.09     22.67 o
  -1   3  17       80.50       87.95     21.52 o
   0   3  17        0.04      -29.63     29.63 o
   1   3  17        7.65      -14.23     30.52 o
   2   3  17        1.06       -5.63     33.51 o
  -2   4  17       59.34       95.22     24.38 o
  -1   4  17       13.41       19.04     19.51 o
   0   4  17        0.88        3.31     31.01 o
   1   4  17        4.10       21.94     31.40 o
   2   4  17        5.77       10.11     34.30 o
  -2   5  17        2.89        5.75     21.24 o
  -1   5  17       33.32       38.83     20.57 o
   0   5  17        8.01        5.29     27.10 o
   1   5  17       23.24        3.17     29.76 o
   2   5  17        0.46        9.15     32.22 o
  -2   6  17        5.73       17.04     22.40 o
  -1   6  17       59.99       99.16     22.59 o
   0   6  17       13.82       42.85     24.08 o
   1   6  17       10.76        1.79     38.99 o
   2   6  17        6.99       19.30     32.16 o
  -2   7  17        4.60      -24.38     24.38 o
  -1   7  17       25.86       33.59     20.33 o
   0   7  17       44.59       14.05     23.33 o
   1   7  17        3.94      -18.44     40.37 o
   2   7  17       22.08        4.28     32.36 o
  -2   8  17        0.25      -30.40     34.46 o
  -1   8  17       12.12      -18.47     18.47 o
   0   8  17        0.18      -20.42     20.42 o
   1   8  17        0.89       68.05     59.91 o
   2   8  17        0.05       72.24     34.70 o
  -2   9  17        6.42      -20.80     20.80 o
  -1   9  17        0.46       -0.62     19.43 o
   0   9  17       43.17        1.28     23.88 o
   1   9  17        3.16       -9.59     28.28 o
  -2  10  17        4.98       -3.84     31.31 o
  -1  10  17       42.18       50.68     22.01 o
   0  10  17        3.17       12.62     23.33 o
   1  10  17        4.25        9.01     34.84 o
  -1  11  17        0.15      -24.86     24.86 o
   0  11  17       18.18       36.51     25.21 o
   1  11  17        0.07        0.28     31.68 o
  -1  12  17        5.18      -16.22     23.91 o
   0  12  17       31.94       53.41     25.39 o
   1  12  17        1.56      -19.05     30.85 o
  -1  13  17       21.76        0.09     35.61 o
   0  13  17        6.13        3.19     26.18 o
   1  13  17        7.42      -24.80     29.99 o
  -1  14  17        5.56       45.14     41.96 o
   0  14  17       12.12       -4.12     25.52 o
   0  15  17        0.05       45.46     46.55 o
  -1   0  18       36.21       74.55     31.67 o
   0   0  18        0.73       28.39     51.30 o
   1   0  18        2.20       28.29     47.49 o
  -1   1  18        1.17      -12.40     20.03 o
   0   1  18        0.09       58.98     36.12 o
   1   1  18        5.21       -6.57     32.99 o
  -1   2  18       10.89       19.68     21.28 o
   0   2  18        9.89       93.95     38.38 o
   1   2  18        3.36       78.16     38.93 o
  -1   3  18        8.90        3.31     20.44 o
   0   3  18        1.42       21.65     34.70 o
   1   3  18       25.11       -9.48     32.75 o
  -1   4  18        2.36       12.97     20.46 o
   0   4  18        1.72      -29.75     32.97 o
   1   4  18       41.13       75.40     35.87 o
  -1   5  18       32.82       84.47     24.25 o
   0   5  18        1.76       -7.99     35.72 o
   1   5  18        6.34        2.66     30.64 o
  -1   6  18       38.39       57.30     44.26 o
   0   6  18       10.64       28.74     49.68 o
  -1   7  18       17.63       30.37     42.48 o
   0   7  18        2.11      -30.45     30.45 o
   0   8  18       54.66       89.84     37.28 o
 
